# Supplementary material for: YinChen WuLing powder attenuates non-alcoholic steatohepatitis through the inhibition of the SHP2/PI3K/NLRP3 pathway
Source: Front Pharmacol. 2024 Jul 19;15:1423903. doi: 10.3389/fphar.2024.1423903 (PMC11294207; doi:10.3389/fphar.2024.1423903)
Supplement: Supplementary file 1 [file Table2.xlsx]

## Sheet: Yinchenhao
MolId	MolName	Target	Symbol
MOL000354	isorhamnetin	Xanthine dehydrogenase	XDH
MOL000354	isorhamnetin	Carbonic anhydrase II	CA2
MOL000354	isorhamnetin	Carbonic anhydrase VII	CA7
MOL000354	isorhamnetin	Carbonic anhydrase XII	CA12
MOL000354	isorhamnetin	Carbonic anhydrase IV	CA4
MOL000354	isorhamnetin	Cytochrome P450 1B1	CYP1B1
MOL000354	isorhamnetin	Multidrug resistance-associated protein 1	ABCC1
MOL000354	isorhamnetin	NADPH oxidase 4	NOX4
MOL000354	isorhamnetin	Aldose reductase	AKR1B1
MOL000354	isorhamnetin	ATP-binding cassette sub-family G member 2	ABCG2
MOL000354	isorhamnetin	Acetylcholinesterase	ACHE
MOL000354	isorhamnetin	Arachidonate 15-lipoxygenase	ALOX15
MOL000354	isorhamnetin	Arachidonate 12-lipoxygenase	ALOX12
MOL000354	isorhamnetin	Insulin-like growth factor I receptor	IGF1R
MOL000354	isorhamnetin	Epidermal growth factor receptor erbB1	EGFR
MOL000354	isorhamnetin	Vasopressin V2 receptor	AVPR2
MOL000354	isorhamnetin	Monoamine oxidase A	MAOA
MOL000354	isorhamnetin	Tyrosine-protein kinase receptor FLT3	FLT3
MOL000354	isorhamnetin	Cytochrome P450 19A1	CYP19A1
MOL000354	isorhamnetin	Thrombin	F2
MOL000354	isorhamnetin	Serine/threonine-protein kinase PIM1	PIM1
MOL000354	isorhamnetin	Arachidonate 5-lipoxygenase	ALOX5
MOL000354	isorhamnetin	Serine/threonine-protein kinase Aurora-B	AURKB
MOL000354	isorhamnetin	Dopamine D4 receptor	DRD4
MOL000354	isorhamnetin	Adenosine A1 receptor (by homology)	ADORA1
MOL000354	isorhamnetin	Glyoxalase I	GLO1
MOL000354	isorhamnetin	Myeloperoxidase	MPO
MOL000354	isorhamnetin	PI3-kinase p85-alpha subunit	PIK3R1
MOL000354	isorhamnetin	Adenosine A2a receptor (by homology)	ADORA2A
MOL000354	isorhamnetin	Death-associated protein kinase 1	DAPK1
MOL000354	isorhamnetin	Liver glycogen phosphorylase	PYGL
MOL000354	isorhamnetin	Carbonic anhydrase I	CA1
MOL000354	isorhamnetin	Glycogen synthase kinase-3 beta	GSK3B
MOL000354	isorhamnetin	Tyrosine-protein kinase SRC	SRC
MOL000354	isorhamnetin	Focal adhesion kinase 1	PTK2
MOL000354	isorhamnetin	Estradiol 17-beta-dehydrogenase 2	HSD17B2
MOL000354	isorhamnetin	Vascular endothelial growth factor receptor 2	KDR
MOL000354	isorhamnetin	Matrix metalloproteinase 13	MMP13
MOL000354	isorhamnetin	Matrix metalloproteinase 3	MMP3
MOL000354	isorhamnetin	Carbonic anhydrase III	CA3
MOL000354	isorhamnetin	Serine/threonine-protein kinase PLK1	PLK1
MOL000354	isorhamnetin	Carbonic anhydrase VI	CA6
MOL000354	isorhamnetin	Cyclin-dependent kinase 1	CDK1
MOL000354	isorhamnetin	Matrix metalloproteinase 9	MMP9
MOL000354	isorhamnetin	Matrix metalloproteinase 2	MMP2
MOL000354	isorhamnetin	Protein kinase N1	PKN1
MOL000354	isorhamnetin	Carbonic anhydrase XIV	CA14
MOL000354	isorhamnetin	Carbonic anhydrase IX	CA9
MOL000354	isorhamnetin	Casein kinase II alpha	CSNK2A1
MOL000354	isorhamnetin	Hepatocyte growth factor receptor	MET
MOL000354	isorhamnetin	Serine/threonine-protein kinase NEK2	NEK2
MOL000354	isorhamnetin	Interleukin-8 receptor A	CXCR1
MOL000354	isorhamnetin	CaM kinase II beta	CAMK2B
MOL000354	isorhamnetin	ALK tyrosine kinase receptor	ALK
MOL000354	isorhamnetin	Serine/threonine-protein kinase AKT	AKT1
MOL000354	isorhamnetin	P-glycoprotein 1	ABCB1
MOL000354	isorhamnetin	Serine/threonine-protein kinase NEK6	NEK6
MOL000354	isorhamnetin	Phospholipase A2 group 1B	PLA2G1B
MOL000354	isorhamnetin	Carbonic anhydrase VA	CA5A
MOL000354	isorhamnetin	Beta-secretase 1	BACE1
MOL000354	isorhamnetin	Tyrosine-protein kinase receptor UFO	AXL
MOL000354	isorhamnetin	NUAK family SNF1-like kinase 1	NUAK1
MOL000354	isorhamnetin	Aldo-keto reductase family 1 member C2 (by homology)	AKR1C2
MOL000354	isorhamnetin	Aldo-keto reductase family 1 member C1 (by homology)	AKR1C1
MOL000354	isorhamnetin	Aldo-keto-reductase family 1 member C3 (by homology)	AKR1C3
MOL000354	isorhamnetin	Aldo-keto reductase family 1 member C4 (by homology)	AKR1C4
MOL000354	isorhamnetin	Carbonic anhydrase XIII (by homology)	CA13
MOL000354	isorhamnetin	Aldehyde reductase (by homology)	AKR1A1
MOL000354	isorhamnetin	G-protein coupled receptor 35	GPR35
MOL000354	isorhamnetin	Microtubule-associated protein tau	MAPT
MOL000354	isorhamnetin	Lysine-specific demethylase 4D-like	KDM4E
MOL000354	isorhamnetin	DNA topoisomerase II alpha	TOP2A
MOL000354	isorhamnetin	Insulin receptor	INSR
MOL000354	isorhamnetin	Myosin light chain kinase, smooth muscle	MYLK
MOL000354	isorhamnetin	Tyrosine-protein kinase SYK	SYK
MOL000354	isorhamnetin	PI3-kinase p110-gamma subunit	PIK3CG
MOL000354	isorhamnetin	DNA-(apurinic or apyrimidinic site) lyase	APEX1
MOL000354	isorhamnetin	Cyclin-dependent kinase 5/CDK5 activator 1	CDK5
MOL000354	isorhamnetin	Cyclin-dependent kinase 1/cyclin B	CDK1
MOL000354	isorhamnetin	Cyclin-dependent kinase 6	CDK6
MOL000354	isorhamnetin	Cyclin-dependent kinase 2	CDK2
MOL000354	isorhamnetin	Arginase-1 (by homology)	ARG1
MOL000354	isorhamnetin	Beta amyloid A4 protein	APP
MOL000354	isorhamnetin	Induced myeloid leukemia cell differentiation protein Mcl-1	MCL1
MOL000354	isorhamnetin	Telomerase reverse transcriptase	TERT
MOL000354	isorhamnetin	Tyrosinase	TYR
MOL000354	isorhamnetin	Estradiol 17-beta-dehydrogenase 1	HSD17B1
MOL000354	isorhamnetin	Aryl hydrocarbon receptor	AHR
MOL000354	isorhamnetin	Estrogen-related receptor alpha	ESRRA
MOL000354	isorhamnetin	Receptor-type tyrosine-protein phosphatase S	PTPRS
MOL000354	isorhamnetin	Plasminogen	PLG
MOL000354	isorhamnetin	Estrogen receptor beta	ESR2
MOL000354	isorhamnetin	DNA-3-methyladenine glycosylase	MPG
MOL000354	isorhamnetin	Solute carrier family 22 member 12	SLC22A12
MOL000354	isorhamnetin	Poly [ADP-ribose] polymerase-1	PARP1
MOL000354	isorhamnetin	Transthyretin	TTR
MOL000354	isorhamnetin	Matrix metalloproteinase 12	MMP12
MOL000354	isorhamnetin	Lymphocyte differentiation antigen CD38	CD38
MOL000354	isorhamnetin	Aldo-keto reductase family 1 member B10	AKR1B10
MOL000354	isorhamnetin	Tankyrase-2	TNKS2
MOL000358	beta-sitosterol	HMG-CoA reductase	HMGCR
MOL000358	beta-sitosterol	Cytochrome P450 51 (by homology)	CYP51A1
MOL000358	beta-sitosterol	Androgen Receptor	AR
MOL000358	beta-sitosterol	Niemann-Pick C1-like protein 1	NPC1L1
MOL000358	beta-sitosterol	LXR-alpha	NR1H3
MOL000358	beta-sitosterol	Cytochrome P450 17A1	CYP17A1
MOL000358	beta-sitosterol	Nuclear receptor ROR-gamma	RORC
MOL000358	beta-sitosterol	Cytochrome P450 19A1	CYP19A1
MOL000358	beta-sitosterol	Estrogen receptor beta	ESR2
MOL000358	beta-sitosterol	Estrogen receptor alpha	ESR1
MOL000358	beta-sitosterol	Testis-specific androgen-binding protein	SHBG
MOL000358	beta-sitosterol	Sterol regulatory element-binding protein 2	SREBF2
MOL000358	beta-sitosterol	Cytochrome P450 2C19	CYP2C19
MOL000358	beta-sitosterol	Norepinephrine transporter	SLC6A2
MOL000358	beta-sitosterol	Butyrylcholinesterase	BCHE
MOL000358	beta-sitosterol	Nuclear receptor ROR-alpha	RORA
MOL000358	beta-sitosterol	Protein-tyrosine phosphatase 1B	PTPN1
MOL000358	beta-sitosterol	Corticosteroid binding globulin	SERPINA6
MOL000358	beta-sitosterol	Serotonin transporter	SLC6A4
MOL000358	beta-sitosterol	Glucose-6-phosphate 1-dehydrogenase	G6PD
MOL000358	beta-sitosterol	Nuclear receptor subfamily 1 group I member 3 (by homology)	NR1I3
MOL000358	beta-sitosterol	Muscarinic acetylcholine receptor M2	CHRM2
MOL000358	beta-sitosterol	Acetylcholinesterase	ACHE
MOL000358	beta-sitosterol	Vitamin D receptor	VDR
MOL000358	beta-sitosterol	Carboxylesterase 2	CES2
MOL000358	beta-sitosterol	LXR-beta	NR1H2
MOL000358	beta-sitosterol	Dual specificity phosphatase Cdc25A	CDC25A
MOL000358	beta-sitosterol	Prostanoid EP1 receptor (by homology)	PTGER1
MOL000358	beta-sitosterol	Prostanoid EP2 receptor (by homology)	PTGER2
MOL000358	beta-sitosterol	11-beta-hydroxysteroid dehydrogenase 1	HSD11B1
MOL000358	beta-sitosterol	Anti-estrogen binding site (AEBS) (by homology)	DHCR7
MOL000358	beta-sitosterol	Glycine receptor subunit alpha-1	GLRA1
MOL000358	beta-sitosterol	Peroxisome proliferator-activated receptor delta	PPARD
MOL000358	beta-sitosterol	Squalene monooxygenase	SQLE
MOL000358	beta-sitosterol	Protein-tyrosine phosphatase 1C	PTPN6
MOL000358	beta-sitosterol	Squalene synthetase (by homology)	FDFT1
MOL000358	beta-sitosterol	Nitric oxide synthase, inducible (by homology)	NOS2
MOL000358	beta-sitosterol	Glucocorticoid receptor	NR3C1
MOL000358	beta-sitosterol	Dual specificity phosphatase Cdc25B	CDC25B
MOL000358	beta-sitosterol	Sonic hedgehog protein (by homology)	SHH
MOL000358	beta-sitosterol	UDP-glucuronosyltransferase 2B7	UGT2B7
MOL000358	beta-sitosterol	11-beta-hydroxysteroid dehydrogenase 2	HSD11B2
MOL000358	beta-sitosterol	Dopamine D2 receptor	DRD2
MOL000358	beta-sitosterol	DNA polymerase beta (by homology)	POLB
MOL004609	Areapillin	Aldose reductase (by homology)	AKR1B1
MOL004609	Areapillin	ATP-binding cassette sub-family G member 2	ABCG2
MOL004609	Areapillin	Delta opioid receptor	OPRD1
MOL004609	Areapillin	Adenosine A1 receptor	ADORA1
MOL004609	Areapillin	Arachidonate 5-lipoxygenase	ALOX5
MOL004609	Areapillin	Adenosine A2a receptor (by homology)	ADORA2A
MOL004609	Areapillin	Adenosine A3 receptor	ADORA3
MOL004609	Areapillin	Carbonic anhydrase II	CA2
MOL004609	Areapillin	Carbonic anhydrase VII	CA7
MOL004609	Areapillin	Carbonic anhydrase IV	CA4
MOL004609	Areapillin	NADPH oxidase 4	NOX4
MOL004609	Areapillin	Xanthine dehydrogenase	XDH
MOL004609	Areapillin	Cytochrome P450 1B1	CYP1B1
MOL004609	Areapillin	Estrogen receptor beta	ESR2
MOL004609	Areapillin	Plasminogen	PLG
MOL004609	Areapillin	Phospholipase A2 group IIA	PLA2G2A
MOL004609	Areapillin	Multidrug resistance-associated protein 1	ABCC1
MOL004609	Areapillin	Carbonic anhydrase XII	CA12
MOL004609	Areapillin	Microtubule-associated protein tau	MAPT
MOL004609	Areapillin	Lysine-specific demethylase 4D-like	KDM4E
MOL004609	Areapillin	G-protein coupled receptor 35	GPR35
MOL004609	Areapillin	DNA topoisomerase II alpha	TOP2A
MOL004609	Areapillin	Glyoxalase I	GLO1
MOL004609	Areapillin	Myeloperoxidase	MPO
MOL004609	Areapillin	PI3-kinase p85-alpha subunit	PIK3R1
MOL004609	Areapillin	Death-associated protein kinase 1	DAPK1
MOL004609	Areapillin	Liver glycogen phosphorylase	PYGL
MOL004609	Areapillin	Carbonic anhydrase III	CA3
MOL004609	Areapillin	Protein kinase N1	PKN1
MOL004609	Areapillin	Casein kinase II alpha	CSNK2A1
MOL004609	Areapillin	Serine/threonine-protein kinase NEK2	NEK2
MOL004609	Areapillin	CaM kinase II beta	CAMK2B
MOL004609	Areapillin	Serine/threonine-protein kinase NEK6	NEK6
MOL004609	Areapillin	Phospholipase A2 group 1B	PLA2G1B
MOL004609	Areapillin	DNA-(apurinic or apyrimidinic site) lyase	APEX1
MOL004609	Areapillin	NUAK family SNF1-like kinase 1	NUAK1
MOL004609	Areapillin	Aldo-keto reductase family 1 member C2 (by homology)	AKR1C2
MOL004609	Areapillin	Aldo-keto reductase family 1 member C1 (by homology)	AKR1C1
MOL004609	Areapillin	Aldo-keto-reductase family 1 member C3 (by homology)	AKR1C3
MOL004609	Areapillin	Aldo-keto reductase family 1 member C4 (by homology)	AKR1C4
MOL004609	Areapillin	Aldehyde reductase (by homology)	AKR1A1
MOL004609	Areapillin	Receptor-type tyrosine-protein phosphatase S	PTPRS
MOL004609	Areapillin	Beta-secretase 1	BACE1
MOL004609	Areapillin	Lymphocyte differentiation antigen CD38	CD38
MOL004609	Areapillin	Tankyrase-2	TNKS2
MOL004609	Areapillin	Tankyrase-1	TNKS
MOL004609	Areapillin	Arginase-1 (by homology)	ARG1
MOL004609	Areapillin	Stem cell growth factor receptor	KIT
MOL004609	Areapillin	Matrix metalloproteinase 13	MMP13
MOL004609	Areapillin	Matrix metalloproteinase 2	MMP2
MOL004609	Areapillin	DNA-3-methyladenine glycosylase	MPG
MOL004609	Areapillin	Solute carrier family 22 member 12	SLC22A12
MOL004609	Areapillin	Serine/threonine-protein kinase PIM1	PIM1
MOL004609	Areapillin	Insulin-like growth factor I receptor	IGF1R
MOL004609	Areapillin	Insulin receptor	INSR
MOL004609	Areapillin	Epidermal growth factor receptor erbB1	EGFR
MOL004609	Areapillin	Tyrosine-protein kinase SRC	SRC
MOL004609	Areapillin	Focal adhesion kinase 1	PTK2
MOL004609	Areapillin	Vascular endothelial growth factor receptor 2	KDR
MOL004609	Areapillin	Mu opioid receptor (by homology)	OPRM1
MOL004609	Areapillin	Cyclin-dependent kinase 6	CDK6
MOL004609	Areapillin	Myosin light chain kinase, smooth muscle	MYLK
MOL004609	Areapillin	Glycogen synthase kinase-3 beta	GSK3B
MOL004609	Areapillin	Estradiol 17-beta-dehydrogenase 2	HSD17B2
MOL004609	Areapillin	AMY1C	AMY1A
MOL004609	Areapillin	Ornithine decarboxylase	ODC1
MOL004609	Areapillin	Tyrosine-protein kinase receptor FLT3	FLT3
MOL004609	Areapillin	Tyrosinase	TYR
MOL004609	Areapillin	Aryl hydrocarbon receptor	AHR
MOL004609	Areapillin	Estrogen-related receptor alpha	ESRRA
MOL004609	Areapillin	Beta amyloid A4 protein	APP
MOL004609	Areapillin	Matrix metalloproteinase 3	MMP3
MOL004609	Areapillin	Telomerase reverse transcriptase	TERT
MOL004609	Areapillin	Arachidonate 12-lipoxygenase	ALOX12
MOL004609	Areapillin	Monoamine oxidase A	MAOA
MOL004609	Areapillin	Carbonic anhydrase XIV	CA14
MOL004609	Areapillin	Carbonic anhydrase IX	CA9
MOL004609	Areapillin	Carbonic anhydrase VA	CA5A
MOL004609	Areapillin	Cyclin-dependent kinase 2	CDK2
MOL004609	Areapillin	Hepatocyte growth factor receptor	MET
MOL004609	Areapillin	P-glycoprotein 1	ABCB1
MOL004609	Areapillin	Arachidonate 15-lipoxygenase	ALOX15
MOL004609	Areapillin	Matrix metalloproteinase 9	MMP9
MOL004609	Areapillin	Serine/threonine-protein kinase Aurora-B	AURKB
MOL004609	Areapillin	Cystic fibrosis transmembrane conductance regulator	CFTR
MOL004609	Areapillin	NEDD8-activating enzyme E1 regulatory subunit	NAE1
MOL004609	Areapillin	Carbonic anhydrase I	CA1
MOL004609	Areapillin	PI3-kinase p110-gamma subunit	PIK3CG
MOL004609	Areapillin	Cyclooxygenase-2	PTGS2
MOL004609	Areapillin	Tyrosine-protein kinase SYK	SYK
MOL004609	Areapillin	Estradiol 17-beta-dehydrogenase 1	HSD17B1
MOL004609	Areapillin	Serine/threonine-protein kinase PLK1	PLK1
MOL004609	Areapillin	Carbonic anhydrase XIII	CA13
MOL004609	Areapillin	Beta-galactoside alpha-2,6-sialyltransferase 1	ST6GAL1
MOL004609	Areapillin	Cytochrome P450 19A1	CYP19A1
MOL004609	Areapillin	Androgen Receptor	AR
MOL004609	Areapillin	Carbonyl reductase [NADPH] 1	CBR1
MOL004609	Areapillin	Matrix metalloproteinase 12	MMP12
MOL004609	Areapillin	Cyclin-dependent kinase 1/cyclin B	CDK1
MOL004609	Areapillin	Vasopressin V2 receptor	AVPR2
MOL005573	Genkwanin	Adenosine A1 receptor (by homology)	ADORA1
MOL005573	Genkwanin	Adenosine A2a receptor (by homology)	ADORA2A
MOL005573	Genkwanin	Estrogen receptor beta	ESR2
MOL005573	Genkwanin	Serine/threonine-protein kinase PIM1	PIM1
MOL005573	Genkwanin	Estrogen receptor alpha	ESR1
MOL005573	Genkwanin	P-glycoprotein 1	ABCB1
MOL005573	Genkwanin	Aldose reductase (by homology)	AKR1B1
MOL005573	Genkwanin	Estradiol 17-beta-dehydrogenase 1	HSD17B1
MOL005573	Genkwanin	Cytochrome P450 1B1	CYP1B1
MOL005573	Genkwanin	Tyrosine-protein kinase receptor FLT3	FLT3
MOL005573	Genkwanin	ATP-binding cassette sub-family G member 2	ABCG2
MOL005573	Genkwanin	Cyclooxygenase-2	PTGS2
MOL005573	Genkwanin	Cyclin-dependent kinase 5/CDK5 activator 1	CDK5
MOL005573	Genkwanin	Xanthine dehydrogenase	XDH
MOL005573	Genkwanin	Cytochrome P450 19A1	CYP19A1
MOL005573	Genkwanin	Cyclin-dependent kinase 1/cyclin B	CDK1
MOL005573	Genkwanin	Cyclin-dependent kinase 6	CDK6
MOL005573	Genkwanin	NADPH oxidase 4	NOX4
MOL005573	Genkwanin	Multidrug resistance-associated protein 1	ABCC1
MOL005573	Genkwanin	Plasminogen	PLG
MOL005573	Genkwanin	Receptor-type tyrosine-protein phosphatase S	PTPRS
MOL005573	Genkwanin	AMY1C	AMY1A
MOL005573	Genkwanin	G protein-coupled receptor kinase 6	GRK6
MOL005573	Genkwanin	Tankyrase-2	TNKS2
MOL005573	Genkwanin	Tankyrase-1	TNKS
MOL005573	Genkwanin	Monoamine oxidase A	MAOA
MOL005573	Genkwanin	Acetylcholinesterase	ACHE
MOL005573	Genkwanin	Tyrosine-protein kinase SYK	SYK
MOL005573	Genkwanin	Glycogen synthase kinase-3 beta	GSK3B
MOL005573	Genkwanin	Transthyretin	TTR
MOL005573	Genkwanin	Casein kinase II alpha	CSNK2A1
MOL005573	Genkwanin	Cystic fibrosis transmembrane conductance regulator	CFTR
MOL005573	Genkwanin	Aldo-keto reductase family 1 member B10	AKR1B10
MOL005573	Genkwanin	Carbonic anhydrase II	CA2
MOL005573	Genkwanin	Carbonic anhydrase I	CA1
MOL005573	Genkwanin	Carbonic anhydrase XII	CA12
MOL005573	Genkwanin	Carbonic anhydrase IX	CA9
MOL005573	Genkwanin	Androgen Receptor	AR
MOL005573	Genkwanin	Carbonic anhydrase VII	CA7
MOL005573	Genkwanin	Carbonic anhydrase IV	CA4
MOL005573	Genkwanin	Carbonyl reductase [NADPH] 1	CBR1
MOL005573	Genkwanin	Telomerase reverse transcriptase	TERT
MOL005573	Genkwanin	Solute carrier family 22 member 12	SLC22A12
MOL005573	Genkwanin	Beta amyloid A4 protein	APP
MOL005573	Genkwanin	Estradiol 17-beta-dehydrogenase 2	HSD17B2
MOL005573	Genkwanin	Adenosine A3 receptor	ADORA3
MOL005573	Genkwanin	Stem cell growth factor receptor	KIT
MOL005573	Genkwanin	Delta opioid receptor	OPRD1
MOL005573	Genkwanin	Epidermal growth factor receptor erbB1	EGFR
MOL005573	Genkwanin	Lysine-specific demethylase 4D-like	KDM4E
MOL005573	Genkwanin	Arachidonate 15-lipoxygenase	ALOX15
MOL005573	Genkwanin	Cyclin-dependent kinase 1	CDK1
MOL005573	Genkwanin	Arachidonate 12-lipoxygenase	ALOX12
MOL005573	Genkwanin	Nitric oxide synthase, inducible (by homology)	NOS2
MOL005573	Genkwanin	Arachidonate 5-lipoxygenase	ALOX5
MOL005573	Genkwanin	Induced myeloid leukemia cell differentiation protein Mcl-1	MCL1
MOL005573	Genkwanin	NEDD8-activating enzyme E1 regulatory subunit	NAE1
MOL005573	Genkwanin	Poly [ADP-ribose] polymerase-1	PARP1
MOL005573	Genkwanin	Tyrosine-protein kinase LCK	LCK
MOL005573	Genkwanin	Phospholipase A2 group IIA	PLA2G2A
MOL005573	Genkwanin	Sigma opioid receptor	SIGMAR1
MOL005573	Genkwanin	6-phosphofructo-2-kinase/fructose-2,6-bisphosphatase 3	PFKFB3
MOL005573	Genkwanin	Insulin-like growth factor I receptor	IGF1R
MOL005573	Genkwanin	Arginase-1 (by homology)	ARG1
MOL005573	Genkwanin	Glyoxalase I	GLO1
MOL005573	Genkwanin	Matrix metalloproteinase 9	MMP9
MOL005573	Genkwanin	Matrix metalloproteinase 2	MMP2
MOL005573	Genkwanin	Matrix metalloproteinase 12	MMP12
MOL005573	Genkwanin	Lymphocyte differentiation antigen CD38	CD38
MOL005573	Genkwanin	DNA topoisomerase I (by homology)	TOP 1
MOL005573	Genkwanin	PI3-kinase p110-gamma subunit	PIK3CG
MOL005573	Genkwanin	Tyrosinase	TYR
MOL005573	Genkwanin	Aryl hydrocarbon receptor	AHR
MOL005573	Genkwanin	Estrogen-related receptor alpha	ESRRA
MOL005573	Genkwanin	Ornithine decarboxylase	ODC1
MOL005573	Genkwanin	Beta-galactoside alpha-2,6-sialyltransferase 1	ST6GAL1
MOL005573	Genkwanin	Thrombin	F2
MOL005573	Genkwanin	Calmodulin	CALM1
MOL005573	Genkwanin	Lysine-specific demethylase 5A	KDM5A
MOL005573	Genkwanin	Peroxisome proliferator-activated receptor gamma	PPARG
MOL005573	Genkwanin	Cytochrome P450 1A1	CYP1A1
MOL005573	Genkwanin	Cytochrome P450 1A2	CYP1A2
MOL005573	Genkwanin	Protein-tyrosine phosphatase 1B	PTPN1
MOL005573	Genkwanin	Hepatocyte growth factor receptor	MET
MOL005573	Genkwanin	Mu opioid receptor	OPRM1
MOL005573	Genkwanin	Inhibitor of nuclear factor kappa B kinase beta subunit	IKBKB
MOL005573	Genkwanin	Neurotrophic tyrosine kinase receptor type 2	NTRK2
MOL005573	Genkwanin	Beta-secretase 1	BACE1
MOL005573	Genkwanin	Serine/threonine-protein kinase Aurora-B	AURKB
MOL005573	Genkwanin	Tyrosine-protein kinase SRC	SRC
MOL005573	Genkwanin	Monoamine oxidase B	MAOB
MOL005573	Genkwanin	Phosphodiesterase 4D	PDE4D
MOL005573	Genkwanin	G-protein coupled receptor 35	GPR35
MOL005573	Genkwanin	Death-associated protein kinase 1	DAPK1
MOL005573	Genkwanin	DNA-3-methyladenine glycosylase	MPG
MOL005573	Genkwanin	Butyrylcholinesterase	BCHE
MOL005573	Genkwanin	Tyrosine-protein kinase FYN	FYN
MOL005573	Genkwanin	Neurokinin 2 receptor	TACR2
MOL005573	Genkwanin	DNA-dependent protein kinase	PRKDC
MOL005573	Genkwanin	MAP kinase ERK1	MAPK3
MOL007274	Skrofulein	Aldose reductase (by homology)	AKR1B1
MOL007274	Skrofulein	Adenosine A1 receptor (by homology)	ADORA1
MOL007274	Skrofulein	Adenosine A2a receptor (by homology)	ADORA2A
MOL007274	Skrofulein	Adenosine A3 receptor	ADORA3
MOL007274	Skrofulein	Delta opioid receptor	OPRD1
MOL007274	Skrofulein	ATP-binding cassette sub-family G member 2	ABCG2
MOL007274	Skrofulein	Mu opioid receptor (by homology)	OPRM1
MOL007274	Skrofulein	Stem cell growth factor receptor	KIT
MOL007274	Skrofulein	Serine/threonine-protein kinase PIM1	PIM1
MOL007274	Skrofulein	Arachidonate 5-lipoxygenase	ALOX5
MOL007274	Skrofulein	Receptor-type tyrosine-protein phosphatase S	PTPRS
MOL007274	Skrofulein	Tyrosine-protein kinase receptor FLT3	FLT3
MOL007274	Skrofulein	Cytochrome P450 1B1	CYP1B1
MOL007274	Skrofulein	Tyrosine-protein kinase SYK	SYK
MOL007274	Skrofulein	Estradiol 17-beta-dehydrogenase 1	HSD17B1
MOL007274	Skrofulein	AMY1C	AMY1A
MOL007274	Skrofulein	G protein-coupled receptor kinase 6	GRK6
MOL007274	Skrofulein	Plasminogen	PLG
MOL007274	Skrofulein	Estrogen receptor beta	ESR2
MOL007274	Skrofulein	Glycogen synthase kinase-3 beta	GSK3B
MOL007274	Skrofulein	Cyclooxygenase-2	PTGS2
MOL007274	Skrofulein	Multidrug resistance-associated protein 1	ABCC1
MOL007274	Skrofulein	Lysine-specific demethylase 4D-like	KDM4E
MOL007274	Skrofulein	Cyclin-dependent kinase 6	CDK6
MOL007274	Skrofulein	Estrogen receptor alpha	ESR1
MOL007274	Skrofulein	Cyclin-dependent kinase 1	CDK1
MOL007274	Skrofulein	Aldo-keto reductase family 1 member B10	AKR1B10
MOL007274	Skrofulein	Nitric oxide synthase, inducible	NOS2
MOL007274	Skrofulein	NADPH oxidase 4	NOX4
MOL007274	Skrofulein	Matrix metalloproteinase 9	MMP9
MOL007274	Skrofulein	P-glycoprotein 1	ABCB1
MOL007274	Skrofulein	Estradiol 17-beta-dehydrogenase 2	HSD17B2
MOL007274	Skrofulein	Carbonyl reductase [NADPH] 1	CBR1
MOL007274	Skrofulein	Monoamine oxidase B	MAOB
MOL007274	Skrofulein	Glyoxalase I	GLO1
MOL007274	Skrofulein	Arginase-1 (by homology)	ARG1
MOL007274	Skrofulein	Cyclin-dependent kinase 5/CDK5 activator 1	CDK5
MOL007274	Skrofulein	Monoamine oxidase A	MAOA
MOL007274	Skrofulein	Cytochrome P450 19A1	CYP19A1
MOL007274	Skrofulein	Telomerase reverse transcriptase	TERT
MOL007274	Skrofulein	Matrix metalloproteinase 2	MMP2
MOL007274	Skrofulein	Matrix metalloproteinase 12	MMP12
MOL007274	Skrofulein	Acetylcholinesterase	ACHE
MOL007274	Skrofulein	Beta amyloid A4 protein	APP
MOL007274	Skrofulein	Carbonic anhydrase II	CA2
MOL007274	Skrofulein	Carbonic anhydrase I	CA1
MOL007274	Skrofulein	Carbonic anhydrase IX	CA9
MOL007274	Skrofulein	Casein kinase II alpha	CSNK2A1
MOL007274	Skrofulein	Carbonic anhydrase VII	CA7
MOL007274	Skrofulein	Poly [ADP-ribose] polymerase-1	PARP1
MOL007274	Skrofulein	Beta-secretase 1	BACE1
MOL007274	Skrofulein	Cyclin-dependent kinase 1/cyclin B	CDK1
MOL007274	Skrofulein	Arachidonate 15-lipoxygenase	ALOX15
MOL007274	Skrofulein	Carbonic anhydrase XII	CA12
MOL007274	Skrofulein	Aryl hydrocarbon receptor	AHR
MOL007274	Skrofulein	Androgen Receptor	AR
MOL007274	Skrofulein	Vascular endothelial growth factor receptor 2	KDR
MOL007274	Skrofulein	NEDD8-activating enzyme E1 regulatory subunit	NAE1
MOL007274	Skrofulein	Tyrosine-protein kinase LCK	LCK
MOL007274	Skrofulein	Hepatocyte growth factor receptor	MET
MOL007274	Skrofulein	Tankyrase-2	TNKS2
MOL007274	Skrofulein	Tankyrase-1	TNKS
MOL007274	Skrofulein	Carbonic anhydrase IV	CA4
MOL007274	Skrofulein	Matrix metalloproteinase 13	MMP13
MOL007274	Skrofulein	Epidermal growth factor receptor erbB1	EGFR
MOL007274	Skrofulein	6-phosphofructo-2-kinase/fructose-2,6-bisphosphatase 3	PFKFB3
MOL007274	Skrofulein	Arachidonate 12-lipoxygenase	ALOX12
MOL007274	Skrofulein	Protein-tyrosine phosphatase 1B	PTPN1
MOL007274	Skrofulein	G-protein coupled receptor 35	GPR35
MOL007274	Skrofulein	DNA topoisomerase II alpha	TOP2A
MOL007274	Skrofulein	PI3-kinase p85-alpha subunit	PIK3R1
MOL007274	Skrofulein	Carbonic anhydrase III	CA3
MOL007274	Skrofulein	CaM kinase II beta	CAMK2B
MOL007274	Skrofulein	Serine/threonine-protein kinase NEK6	NEK6
MOL007274	Skrofulein	Phospholipase A2 group 1B	PLA2G1B
MOL007274	Skrofulein	DNA-(apurinic or apyrimidinic site) lyase	APEX1
MOL007274	Skrofulein	NUAK family SNF1-like kinase 1	NUAK1
MOL007274	Skrofulein	Aldo-keto reductase family 1 member C1 (by homology)	AKR1C1
MOL007274	Skrofulein	Aldehyde reductase (by homology)	AKR1A1
MOL007274	Skrofulein	Taste receptor type 2 member 31	TAS2R31
MOL007274	Skrofulein	DNA-3-methyladenine glycosylase	MPG
MOL007274	Skrofulein	Solute carrier family 22 member 12	SLC22A12
MOL007274	Skrofulein	Ornithine decarboxylase	ODC1
MOL007274	Skrofulein	Xanthine dehydrogenase	XDH
MOL007274	Skrofulein	Cyclin-dependent kinase 2	CDK2
MOL007274	Skrofulein	Matrix metalloproteinase 3	MMP3
MOL007274	Skrofulein	DNA topoisomerase I	TOP 1.00
MOL007274	Skrofulein	Induced myeloid leukemia cell differentiation protein Mcl-1	MCL1
MOL007274	Skrofulein	Calmodulin	CALM1
MOL007274	Skrofulein	Transthyretin	TTR
MOL007274	Skrofulein	Cystic fibrosis transmembrane conductance regulator	CFTR
MOL007274	Skrofulein	Beta-galactoside alpha-2,6-sialyltransferase 1	ST6GAL1
MOL007274	Skrofulein	Phospholipase A2 group IIA	PLA2G2A
MOL007274	Skrofulein	ALK tyrosine kinase receptor	ALK
MOL007274	Skrofulein	Serine/threonine-protein kinase Aurora-B	AURKB
MOL007274	Skrofulein	Serine/threonine-protein kinase PLK1	PLK1
MOL007274	Skrofulein	Cytochrome P450 1A2	CYP1A2
MOL007274	Skrofulein	Butyrylcholinesterase	BCHE
MOL007274	Skrofulein	Carbonic anhydrase VI	CA6
MOL007274	Skrofulein	Carbonic anhydrase XIV	CA14
MOL008039	Isoarcapillin	Aldose reductase (by homology)	AKR1B1
MOL008039	Isoarcapillin	Xanthine dehydrogenase	XDH
MOL008039	Isoarcapillin	NADPH oxidase 4	NOX4
MOL008039	Isoarcapillin	Ornithine decarboxylase	ODC1
MOL008039	Isoarcapillin	Carbonic anhydrase II	CA2
MOL008039	Isoarcapillin	Carbonic anhydrase VII	CA7
MOL008039	Isoarcapillin	Carbonic anhydrase XII	CA12
MOL008039	Isoarcapillin	Carbonic anhydrase IV	CA4
MOL008039	Isoarcapillin	ATP-binding cassette sub-family G member 2	ABCG2
MOL008039	Isoarcapillin	Plasminogen	PLG
MOL008039	Isoarcapillin	Cytochrome P450 1B1	CYP1B1
MOL008039	Isoarcapillin	Delta opioid receptor	OPRD1
MOL008039	Isoarcapillin	Cyclooxygenase-2	PTGS2
MOL008039	Isoarcapillin	Tyrosine-protein kinase SRC	SRC
MOL008039	Isoarcapillin	Epidermal growth factor receptor erbB1	EGFR
MOL008039	Isoarcapillin	Estradiol 17-beta-dehydrogenase 2	HSD17B2
MOL008039	Isoarcapillin	Beta-secretase 1	BACE1
MOL008039	Isoarcapillin	Arachidonate 5-lipoxygenase	ALOX5
MOL008039	Isoarcapillin	Phospholipase A2 group IIA	PLA2G2A
MOL008039	Isoarcapillin	Estrogen receptor beta	ESR2
MOL008039	Isoarcapillin	Beta amyloid A4 protein	APP
MOL008039	Isoarcapillin	Telomerase reverse transcriptase	TERT
MOL008039	Isoarcapillin	Adenosine A3 receptor	ADORA3
MOL008039	Isoarcapillin	Carbonic anhydrase I	CA1
MOL008039	Isoarcapillin	Carbonic anhydrase VI	CA6
MOL008039	Isoarcapillin	Carbonic anhydrase XIV	CA14
MOL008039	Isoarcapillin	Carbonic anhydrase IX	CA9
MOL008039	Isoarcapillin	Carbonic anhydrase VA	CA5A
MOL008039	Isoarcapillin	Lysine-specific demethylase 4D-like	KDM4E
MOL008039	Isoarcapillin	G-protein coupled receptor 35	GPR35
MOL008039	Isoarcapillin	Vasopressin V2 receptor	AVPR2
MOL008039	Isoarcapillin	Monoamine oxidase A	MAOA
MOL008039	Isoarcapillin	Glyoxalase I	GLO1
MOL008039	Isoarcapillin	Death-associated protein kinase 1	DAPK1
MOL008039	Isoarcapillin	Liver glycogen phosphorylase	PYGL
MOL008039	Isoarcapillin	Carbonic anhydrase III	CA3
MOL008039	Isoarcapillin	Protein kinase N1	PKN1
MOL008039	Isoarcapillin	Serine/threonine-protein kinase NEK2	NEK2
MOL008039	Isoarcapillin	CaM kinase II beta	CAMK2B
MOL008039	Isoarcapillin	ALK tyrosine kinase receptor	ALK
MOL008039	Isoarcapillin	Serine/threonine-protein kinase NEK6	NEK6
MOL008039	Isoarcapillin	Phospholipase A2 group 1B	PLA2G1B
MOL008039	Isoarcapillin	Tyrosine-protein kinase receptor UFO	AXL
MOL008039	Isoarcapillin	DNA-(apurinic or apyrimidinic site) lyase	APEX1
MOL008039	Isoarcapillin	NUAK family SNF1-like kinase 1	NUAK1
MOL008039	Isoarcapillin	Aldo-keto reductase family 1 member C2 (by homology)	AKR1C2
MOL008039	Isoarcapillin	Aldo-keto reductase family 1 member C1 (by homology)	AKR1C1
MOL008039	Isoarcapillin	Aldo-keto-reductase family 1 member C3 (by homology)	AKR1C3
MOL008039	Isoarcapillin	Aldo-keto reductase family 1 member C4 (by homology)	AKR1C4
MOL008039	Isoarcapillin	Aldehyde reductase (by homology)	AKR1A1
MOL008039	Isoarcapillin	Glycogen synthase kinase-3 beta	GSK3B
MOL008039	Isoarcapillin	Hepatocyte growth factor receptor	MET
MOL008039	Isoarcapillin	P-glycoprotein 1	ABCB1
MOL008039	Isoarcapillin	Multidrug resistance-associated protein 1	ABCC1
MOL008039	Isoarcapillin	Matrix metalloproteinase 13	MMP13
MOL008039	Isoarcapillin	Matrix metalloproteinase 3	MMP3
MOL008039	Isoarcapillin	Matrix metalloproteinase 2	MMP2
MOL008039	Isoarcapillin	Adenosine A1 receptor (by homology)	ADORA1
MOL008039	Isoarcapillin	Transthyretin	TTR
MOL008039	Isoarcapillin	Lymphocyte differentiation antigen CD38	CD38
MOL008039	Isoarcapillin	Arginase-1 (by homology)	ARG1
MOL008039	Isoarcapillin	Cytochrome P450 19A1	CYP19A1
MOL008039	Isoarcapillin	Receptor-type tyrosine-protein phosphatase S	PTPRS
MOL008039	Isoarcapillin	DNA-3-methyladenine glycosylase	MPG
MOL008039	Isoarcapillin	Solute carrier family 22 member 12	SLC22A12
MOL008039	Isoarcapillin	Cyclin-dependent kinase 1	CDK1
MOL008039	Isoarcapillin	Induced myeloid leukemia cell differentiation protein Mcl-1	MCL1
MOL008039	Isoarcapillin	Matrix metalloproteinase 9	MMP9
MOL008039	Isoarcapillin	Estradiol 17-beta-dehydrogenase 1	HSD17B1
MOL008039	Isoarcapillin	Adenosine A2a receptor	ADORA2A
MOL008039	Isoarcapillin	Tyrosine-protein kinase receptor FLT3	FLT3
MOL008039	Isoarcapillin	Vascular endothelial growth factor receptor 2	KDR
MOL008039	Isoarcapillin	Serine/threonine-protein kinase PLK1	PLK1
MOL008039	Isoarcapillin	PI3-kinase p110-gamma subunit	PIK3CG
MOL008039	Isoarcapillin	Dopamine D4 receptor	DRD4
MOL008039	Isoarcapillin	Serine/threonine-protein kinase PIM1	PIM1
MOL008039	Isoarcapillin	Cyclin-dependent kinase 6	CDK6
MOL008039	Isoarcapillin	AMY1C	AMY1A
MOL008039	Isoarcapillin	Poly [ADP-ribose] polymerase-1	PARP1
MOL008039	Isoarcapillin	Aryl hydrocarbon receptor	AHR
MOL008039	Isoarcapillin	Cyclin-dependent kinase 2	CDK2
MOL008039	Isoarcapillin	Serine/threonine-protein kinase Aurora-B	AURKB
MOL008039	Isoarcapillin	Thrombin	F2
MOL008039	Isoarcapillin	Carbonic anhydrase XIII (by homology)	CA13
MOL008039	Isoarcapillin	Acetylcholinesterase	ACHE
MOL008039	Isoarcapillin	Tyrosine-protein kinase SYK	SYK
MOL008039	Isoarcapillin	Cystic fibrosis transmembrane conductance regulator	CFTR
MOL008039	Isoarcapillin	Casein kinase II alpha	CSNK2A1
MOL008039	Isoarcapillin	NEDD8-activating enzyme E1 regulatory subunit	NAE1
MOL008039	Isoarcapillin	Matrix metalloproteinase 12	MMP12
MOL008039	Isoarcapillin	Arachidonate 15-lipoxygenase	ALOX15
MOL008039	Isoarcapillin	Focal adhesion kinase 1	PTK2
MOL008039	Isoarcapillin	Mu opioid receptor	OPRM1
MOL008039	Isoarcapillin	Estrogen receptor alpha	ESR1
MOL008039	Isoarcapillin	Cyclin-dependent kinase 5/CDK5 activator 1	CDK5
MOL008039	Isoarcapillin	Microtubule-associated protein tau	MAPT
MOL008039	Isoarcapillin	DNA topoisomerase II alpha	TOP2A
MOL008039	Isoarcapillin	Beta-galactoside alpha-2,6-sialyltransferase 1	ST6GAL1
MOL008039	Isoarcapillin	Interleukin-8 receptor A	CXCR1
MOL008039	Isoarcapillin	Tyrosinase	TYR
MOL008040	Eupalitin	ATP-binding cassette sub-family G member 2	ABCG2
MOL008040	Eupalitin	Aldose reductase (by homology)	AKR1B1
MOL008040	Eupalitin	Adenosine A1 receptor (by homology)	ADORA1
MOL008040	Eupalitin	Adenosine A2a receptor (by homology)	ADORA2A
MOL008040	Eupalitin	Adenosine A3 receptor	ADORA3
MOL008040	Eupalitin	Mu opioid receptor (by homology)	OPRM1
MOL008040	Eupalitin	Delta opioid receptor (by homology)	OPRD1
MOL008040	Eupalitin	Stem cell growth factor receptor	KIT
MOL008040	Eupalitin	Arachidonate 5-lipoxygenase	ALOX5
MOL008040	Eupalitin	Estradiol 17-beta-dehydrogenase 2	HSD17B2
MOL008040	Eupalitin	Estradiol 17-beta-dehydrogenase 1	HSD17B1
MOL008040	Eupalitin	Tyrosinase	TYR
MOL008040	Eupalitin	Aryl hydrocarbon receptor	AHR
MOL008040	Eupalitin	Estrogen-related receptor alpha	ESRRA
MOL008040	Eupalitin	Vascular endothelial growth factor receptor 2	KDR
MOL008040	Eupalitin	Epidermal growth factor receptor erbB1	EGFR
MOL008040	Eupalitin	Carbonic anhydrase II	CA2
MOL008040	Eupalitin	Cytochrome P450 1B1	CYP1B1
MOL008040	Eupalitin	Cyclooxygenase-2	PTGS2
MOL008040	Eupalitin	Tyrosine-protein kinase SYK	SYK
MOL008040	Eupalitin	Multidrug resistance-associated protein 1	ABCC1
MOL008040	Eupalitin	Estrogen receptor beta	ESR2
MOL008040	Eupalitin	NADPH oxidase 4	NOX4
MOL008040	Eupalitin	Matrix metalloproteinase 13	MMP13
MOL008040	Eupalitin	Matrix metalloproteinase 2	MMP2
MOL008040	Eupalitin	Microtubule-associated protein tau	MAPT
MOL008040	Eupalitin	Lysine-specific demethylase 4D-like	KDM4E
MOL008040	Eupalitin	G-protein coupled receptor 35	GPR35
MOL008040	Eupalitin	DNA topoisomerase II alpha	TOP2A
MOL008040	Eupalitin	Glyoxalase I	GLO1
MOL008040	Eupalitin	PI3-kinase p85-alpha subunit	PIK3R1
MOL008040	Eupalitin	Liver glycogen phosphorylase	PYGL
MOL008040	Eupalitin	Carbonic anhydrase III	CA3
MOL008040	Eupalitin	Serine/threonine-protein kinase NEK2	NEK2
MOL008040	Eupalitin	CaM kinase II beta	CAMK2B
MOL008040	Eupalitin	Serine/threonine-protein kinase NEK6	NEK6
MOL008040	Eupalitin	Phospholipase A2 group 1B	PLA2G1B
MOL008040	Eupalitin	Beta-secretase 1	BACE1
MOL008040	Eupalitin	DNA-(apurinic or apyrimidinic site) lyase	APEX1
MOL008040	Eupalitin	NUAK family SNF1-like kinase 1	NUAK1
MOL008040	Eupalitin	Aldo-keto reductase family 1 member C2 (by homology)	AKR1C2
MOL008040	Eupalitin	Aldo-keto reductase family 1 member C1 (by homology)	AKR1C1
MOL008040	Eupalitin	Aldo-keto-reductase family 1 member C3 (by homology)	AKR1C3
MOL008040	Eupalitin	Aldo-keto reductase family 1 member C4 (by homology)	AKR1C4
MOL008040	Eupalitin	Aldehyde reductase (by homology)	AKR1A1
MOL008040	Eupalitin	Receptor-type tyrosine-protein phosphatase S	PTPRS
MOL008040	Eupalitin	DNA-3-methyladenine glycosylase	MPG
MOL008040	Eupalitin	Solute carrier family 22 member 12	SLC22A12
MOL008040	Eupalitin	Tyrosine-protein kinase receptor FLT3	FLT3
MOL008040	Eupalitin	Hepatocyte growth factor receptor	MET
MOL008040	Eupalitin	Butyrylcholinesterase	BCHE
MOL008040	Eupalitin	Carbonic anhydrase XII	CA12
MOL008040	Eupalitin	Carbonic anhydrase VII	CA7
MOL008040	Eupalitin	Carbonic anhydrase I	CA1
MOL008040	Eupalitin	Matrix metalloproteinase 9	MMP9
MOL008040	Eupalitin	Monoamine oxidase A	MAOA
MOL008040	Eupalitin	Serine/threonine-protein kinase Aurora-B	AURKB
MOL008040	Eupalitin	Focal adhesion kinase 1	PTK2
MOL008040	Eupalitin	Serine/threonine-protein kinase PLK1	PLK1
MOL008040	Eupalitin	P-glycoprotein 1	ABCB1
MOL008040	Eupalitin	Induced myeloid leukemia cell differentiation protein Mcl-1	MCL1
MOL008040	Eupalitin	Plasminogen	PLG
MOL008040	Eupalitin	Matrix metalloproteinase 3	MMP3
MOL008040	Eupalitin	Cyclin-dependent kinase 6	CDK6
MOL008040	Eupalitin	Arginase-1 (by homology)	ARG1
MOL008040	Eupalitin	AMY1C	AMY1A
MOL008040	Eupalitin	G protein-coupled receptor kinase 6	GRK6
MOL008040	Eupalitin	Cytochrome P450 19A1	CYP19A1
MOL008040	Eupalitin	Glycogen synthase kinase-3 beta	GSK3B
MOL008040	Eupalitin	Serine/threonine-protein kinase PIM1	PIM1
MOL008040	Eupalitin	Acetylcholinesterase	ACHE
MOL008040	Eupalitin	Carbonic anhydrase IX	CA9
MOL008040	Eupalitin	Carbonic anhydrase XIII	CA13
MOL008040	Eupalitin	Telomerase reverse transcriptase	TERT
MOL008040	Eupalitin	Xanthine dehydrogenase	XDH
MOL008040	Eupalitin	Carbonic anhydrase VI	CA6
MOL008040	Eupalitin	Carbonic anhydrase XIV	CA14
MOL008040	Eupalitin	Carbonic anhydrase VA	CA5A
MOL008040	Eupalitin	Arachidonate 15-lipoxygenase	ALOX15
MOL008040	Eupalitin	ALK tyrosine kinase receptor	ALK
MOL008040	Eupalitin	Cyclin-dependent kinase 2	CDK2
MOL008040	Eupalitin	Carbonic anhydrase IV	CA4
MOL008040	Eupalitin	Cyclin-dependent kinase 1	CDK1
MOL008040	Eupalitin	Transthyretin	TTR
MOL008040	Eupalitin	Cystic fibrosis transmembrane conductance regulator	CFTR
MOL008040	Eupalitin	Aldo-keto reductase family 1 member B10	AKR1B10
MOL008040	Eupalitin	NEDD8-activating enzyme E1 regulatory subunit	NAE1
MOL008040	Eupalitin	Thrombin	F2
MOL008040	Eupalitin	Tyrosine-protein kinase SRC	SRC
MOL008040	Eupalitin	PI3-kinase p110-gamma subunit	PIK3CG
MOL008040	Eupalitin	Vasopressin V2 receptor	AVPR2
MOL008040	Eupalitin	Casein kinase II alpha	CSNK2A1
MOL008040	Eupalitin	Beta-galactoside alpha-2,6-sialyltransferase 1	ST6GAL1
MOL008040	Eupalitin	Nitric oxide synthase, inducible	NOS2
MOL008040	Eupalitin	Beta amyloid A4 protein	APP
MOL008040	Eupalitin	Lymphocyte differentiation antigen CD38	CD38
MOL008040	Eupalitin	Arachidonate 12-lipoxygenase	ALOX12
MOL008040	Eupalitin	Carbonyl reductase [NADPH] 1	CBR1
MOL008040	Eupalitin	Cyclin-dependent kinase 5/CDK5 activator 1	CDK5
MOL008040	Eupalitin	Dopamine D4 receptor	DRD4
MOL008041	Eupatolitin	Aldose reductase	AKR1B1
MOL008041	Eupatolitin	Xanthine dehydrogenase	XDH
MOL008041	Eupatolitin	ATP-binding cassette sub-family G member 2	ABCG2
MOL008041	Eupatolitin	NADPH oxidase 4	NOX4
MOL008041	Eupatolitin	Adenosine A3 receptor	ADORA3
MOL008041	Eupatolitin	Arachidonate 5-lipoxygenase	ALOX5
MOL008041	Eupatolitin	Plasminogen	PLG
MOL008041	Eupatolitin	Monoamine oxidase A	MAOA
MOL008041	Eupatolitin	Beta-secretase 1	BACE1
MOL008041	Eupatolitin	Adenosine A1 receptor (by homology)	ADORA1
MOL008041	Eupatolitin	Adenosine A2a receptor (by homology)	ADORA2A
MOL008041	Eupatolitin	Epidermal growth factor receptor erbB1	EGFR
MOL008041	Eupatolitin	Microtubule-associated protein tau	MAPT
MOL008041	Eupatolitin	Lysine-specific demethylase 4D-like	KDM4E
MOL008041	Eupatolitin	G-protein coupled receptor 35	GPR35
MOL008041	Eupatolitin	DNA topoisomerase II alpha	TOP2A
MOL008041	Eupatolitin	Dopamine D4 receptor	DRD4
MOL008041	Eupatolitin	Glyoxalase I	GLO1
MOL008041	Eupatolitin	Myeloperoxidase	MPO
MOL008041	Eupatolitin	PI3-kinase p85-alpha subunit	PIK3R1
MOL008041	Eupatolitin	Death-associated protein kinase 1	DAPK1
MOL008041	Eupatolitin	Liver glycogen phosphorylase	PYGL
MOL008041	Eupatolitin	Carbonic anhydrase III	CA3
MOL008041	Eupatolitin	Protein kinase N1	PKN1
MOL008041	Eupatolitin	Serine/threonine-protein kinase NEK2	NEK2
MOL008041	Eupatolitin	CaM kinase II beta	CAMK2B
MOL008041	Eupatolitin	P-glycoprotein 1	ABCB1
MOL008041	Eupatolitin	Serine/threonine-protein kinase NEK6	NEK6
MOL008041	Eupatolitin	Phospholipase A2 group 1B	PLA2G1B
MOL008041	Eupatolitin	Tyrosine-protein kinase receptor UFO	AXL
MOL008041	Eupatolitin	DNA-(apurinic or apyrimidinic site) lyase	APEX1
MOL008041	Eupatolitin	NUAK family SNF1-like kinase 1	NUAK1
MOL008041	Eupatolitin	Aldo-keto reductase family 1 member C2 (by homology)	AKR1C2
MOL008041	Eupatolitin	Aldo-keto reductase family 1 member C1 (by homology)	AKR1C1
MOL008041	Eupatolitin	Aldo-keto-reductase family 1 member C3 (by homology)	AKR1C3
MOL008041	Eupatolitin	Aldo-keto reductase family 1 member C4 (by homology)	AKR1C4
MOL008041	Eupatolitin	Aldehyde reductase (by homology)	AKR1A1
MOL008041	Eupatolitin	Matrix metalloproteinase 13	MMP13
MOL008041	Eupatolitin	Vascular endothelial growth factor receptor 2	KDR
MOL008041	Eupatolitin	Carbonic anhydrase XII	CA12
MOL008041	Eupatolitin	Carbonic anhydrase II	CA2
MOL008041	Eupatolitin	Delta opioid receptor	OPRD1
MOL008041	Eupatolitin	Cytochrome P450 1B1	CYP1B1
MOL008041	Eupatolitin	Tyrosine-protein kinase SYK	SYK
MOL008041	Eupatolitin	Cyclin-dependent kinase 6	CDK6
MOL008041	Eupatolitin	Arginase-1 (by homology)	ARG1
MOL008041	Eupatolitin	Matrix metalloproteinase 9	MMP9
MOL008041	Eupatolitin	Arachidonate 15-lipoxygenase	ALOX15
MOL008041	Eupatolitin	Serine/threonine-protein kinase Aurora-B	AURKB
MOL008041	Eupatolitin	Estradiol 17-beta-dehydrogenase 2	HSD17B2
MOL008041	Eupatolitin	Matrix metalloproteinase 2	MMP2
MOL008041	Eupatolitin	Glycogen synthase kinase-3 beta	GSK3B
MOL008041	Eupatolitin	Tyrosine-protein kinase receptor FLT3	FLT3
MOL008041	Eupatolitin	Focal adhesion kinase 1	PTK2
MOL008041	Eupatolitin	Serine/threonine-protein kinase PLK1	PLK1
MOL008041	Eupatolitin	Cyclin-dependent kinase 1	CDK1
MOL008041	Eupatolitin	Stem cell growth factor receptor	KIT
MOL008041	Eupatolitin	Carbonic anhydrase VII	CA7
MOL008041	Eupatolitin	Carbonic anhydrase IV	CA4
MOL008041	Eupatolitin	Cytochrome P450 19A1	CYP19A1
MOL008041	Eupatolitin	Carbonic anhydrase I	CA1
MOL008041	Eupatolitin	Carbonic anhydrase IX	CA9
MOL008041	Eupatolitin	Arachidonate 12-lipoxygenase	ALOX12
MOL008041	Eupatolitin	Tyrosinase	TYR
MOL008041	Eupatolitin	Aryl hydrocarbon receptor	AHR
MOL008041	Eupatolitin	Estrogen-related receptor alpha	ESRRA
MOL008041	Eupatolitin	Mu opioid receptor (by homology)	OPRM1
MOL008041	Eupatolitin	Hepatocyte growth factor receptor	MET
MOL008041	Eupatolitin	Matrix metalloproteinase 3	MMP3
MOL008041	Eupatolitin	Thrombin	F2
MOL008041	Eupatolitin	Multidrug resistance-associated protein 1	ABCC1
MOL008041	Eupatolitin	Telomerase reverse transcriptase	TERT
MOL008041	Eupatolitin	Vasopressin V2 receptor	AVPR2
MOL008041	Eupatolitin	Tyrosine-protein kinase SRC	SRC
MOL008041	Eupatolitin	Serine/threonine-protein kinase PIM1	PIM1
MOL008041	Eupatolitin	Insulin-like growth factor I receptor	IGF1R
MOL008041	Eupatolitin	PI3-kinase p110-gamma subunit	PIK3CG
MOL008041	Eupatolitin	Carbonic anhydrase VI	CA6
MOL008041	Eupatolitin	Cyclin-dependent kinase 2	CDK2
MOL008041	Eupatolitin	Beta amyloid A4 protein	APP
MOL008041	Eupatolitin	Carbonic anhydrase XIV	CA14
MOL008041	Eupatolitin	Carbonic anhydrase XIII (by homology)	CA13
MOL008041	Eupatolitin	Carbonic anhydrase VA	CA5A
MOL008041	Eupatolitin	Beta-galactoside alpha-2,6-sialyltransferase 1	ST6GAL1
MOL008041	Eupatolitin	Receptor-type tyrosine-protein phosphatase S	PTPRS
MOL008041	Eupatolitin	DNA-3-methyladenine glycosylase	MPG
MOL008041	Eupatolitin	Solute carrier family 22 member 12	SLC22A12
MOL008041	Eupatolitin	Acetylcholinesterase	ACHE
MOL008041	Eupatolitin	Serine/threonine-protein kinase AKT	AKT1
MOL008041	Eupatolitin	ALK tyrosine kinase receptor	ALK
MOL008041	Eupatolitin	Estradiol 17-beta-dehydrogenase 1	HSD17B1
MOL008041	Eupatolitin	Transthyretin	TTR
MOL008041	Eupatolitin	Lymphocyte differentiation antigen CD38	CD38
MOL008041	Eupatolitin	Induced myeloid leukemia cell differentiation protein Mcl-1	MCL1
MOL008041	Eupatolitin	Insulin receptor	INSR
MOL008041	Eupatolitin	Matrix metalloproteinase 12	MMP12
MOL008041	Eupatolitin	Cyclin-dependent kinase 1/cyclin B	CDK1
MOL008041	Eupatolitin	Casein kinase II alpha	CSNK2A1
MOL008041	Eupatolitin	Interleukin-8 receptor A	CXCR1
MOL008041	Eupatolitin	Estrogen receptor beta	ESR2
MOL008043	capillarisin	NADPH oxidase 4	NOX4
MOL008043	capillarisin	Beta amyloid A4 protein	APP
MOL008043	capillarisin	Estradiol 17-beta-dehydrogenase 1	HSD17B1
MOL008043	capillarisin	Telomerase reverse transcriptase	TERT
MOL008043	capillarisin	Solute carrier family 22 member 12	SLC22A12
MOL008043	capillarisin	Heat shock 70 kDa protein 1	HSPA1A
MOL008043	capillarisin	Phosphodiesterase 4D	PDE4D
MOL008043	capillarisin	Serine/threonine-protein kinase PIM1	PIM1
MOL008043	capillarisin	Cyclooxygenase-2	PTGS2
MOL008043	capillarisin	Thrombin	F2
MOL008043	capillarisin	Trypsin I	PRSS1
MOL008043	capillarisin	Thrombin and coagulation factor X	F10
MOL008043	capillarisin	Urokinase-type plasminogen activator	PLAU
MOL008043	capillarisin	Protein-tyrosine phosphatase 1B	PTPN1
MOL008043	capillarisin	Estrogen receptor alpha	ESR1
MOL008045	4'-Methylcapillarisin	NAD-dependent deacetylase sirtuin 1	SIRT1
MOL008045	4'-Methylcapillarisin	Heat shock protein HSP 90-beta	HSP90AB1
MOL008045	4'-Methylcapillarisin	Endoplasmin	HSP90B1
MOL008045	4'-Methylcapillarisin	P-glycoprotein 1	ABCB1
MOL008045	4'-Methylcapillarisin	Alkaline phosphatase, tissue-nonspecific isozyme	ALPL
MOL008045	4'-Methylcapillarisin	PI3-kinase p110-gamma subunit	PIK3CG
MOL008045	4'-Methylcapillarisin	Egl nine homolog 1	EGLN1
MOL008045	4'-Methylcapillarisin	Heat shock protein HSP 90-alpha	HSP90AA1
MOL008045	4'-Methylcapillarisin	Tyrosine-protein kinase LCK	LCK
MOL008045	4'-Methylcapillarisin	NADPH oxidase 4	NOX4
MOL008045	4'-Methylcapillarisin	Phosphodiesterase 10A	PDE10A
MOL008045	4'-Methylcapillarisin	Estradiol 17-beta-dehydrogenase 1	HSD17B1
MOL008045	4'-Methylcapillarisin	Cyclooxygenase-2	PTGS2
MOL008045	4'-Methylcapillarisin	Inhibitor of nuclear factor kappa B kinase beta subunit	IKBKB
MOL008045	4'-Methylcapillarisin	Glucagon receptor	GCGR
MOL008045	4'-Methylcapillarisin	Matrix metalloproteinase 9	MMP9
MOL008045	4'-Methylcapillarisin	Matrix metalloproteinase 1	MMP1
MOL008045	4'-Methylcapillarisin	Matrix metalloproteinase 2	MMP2
MOL008045	4'-Methylcapillarisin	Protein-tyrosine phosphatase 1B	PTPN1
MOL008045	4'-Methylcapillarisin	Matrix metalloproteinase 8	MMP8
MOL008045	4'-Methylcapillarisin	Phosphodiesterase 5A	PDE5A
MOL008046	Demethoxycapillarisin	Cyclin-dependent kinase 1/cyclin B	CDK1
MOL008046	Demethoxycapillarisin	Acetylcholinesterase	ACHE
MOL008046	Demethoxycapillarisin	Cyclin-dependent kinase 6	CDK6
MOL008046	Demethoxycapillarisin	Arachidonate 15-lipoxygenase	ALOX15
MOL008046	Demethoxycapillarisin	Arachidonate 12-lipoxygenase	ALOX12
MOL008046	Demethoxycapillarisin	Arginase-1 (by homology)	ARG1
MOL008046	Demethoxycapillarisin	NADPH oxidase 4	NOX4
MOL008046	Demethoxycapillarisin	Aldose reductase (by homology)	AKR1B1
MOL008046	Demethoxycapillarisin	Tyrosinase	TYR
MOL008046	Demethoxycapillarisin	Tyrosine-protein kinase receptor FLT3	FLT3
MOL008046	Demethoxycapillarisin	Multidrug resistance-associated protein 1	ABCC1
MOL008046	Demethoxycapillarisin	Estradiol 17-beta-dehydrogenase 1	HSD17B1
MOL008046	Demethoxycapillarisin	Aryl hydrocarbon receptor	AHR
MOL008046	Demethoxycapillarisin	Estrogen-related receptor alpha	ESRRA
MOL008046	Demethoxycapillarisin	Cytochrome P450 1B1	CYP1B1
MOL008046	Demethoxycapillarisin	Poly [ADP-ribose] polymerase-1	PARP1
MOL008046	Demethoxycapillarisin	Tankyrase-2	TNKS2
MOL008046	Demethoxycapillarisin	Tankyrase-1	TNKS
MOL008046	Demethoxycapillarisin	Glyoxalase I	GLO1
MOL008046	Demethoxycapillarisin	Beta amyloid A4 protein	APP
MOL008046	Demethoxycapillarisin	Tyrosine-protein kinase SYK	SYK
MOL008046	Demethoxycapillarisin	Glycogen synthase kinase-3 beta	GSK3B
MOL008046	Demethoxycapillarisin	Matrix metalloproteinase 9	MMP9
MOL008046	Demethoxycapillarisin	Matrix metalloproteinase 2	MMP2
MOL008046	Demethoxycapillarisin	Matrix metalloproteinase 12	MMP12
MOL008046	Demethoxycapillarisin	Lymphocyte differentiation antigen CD38	CD38
MOL008046	Demethoxycapillarisin	Aldo-keto reductase family 1 member B10	AKR1B10
MOL008046	Demethoxycapillarisin	DNA topoisomerase I (by homology)	TOP 1
MOL008046	Demethoxycapillarisin	Adenosine A1 receptor (by homology)	ADORA1
MOL008046	Demethoxycapillarisin	Monoamine oxidase A	MAOA
MOL008046	Demethoxycapillarisin	Thromboxane-A synthase	TBXAS1
MOL008046	Demethoxycapillarisin	Maltase-glucoamylase	MGAM
MOL008046	Demethoxycapillarisin	Serotonin 2a (5-HT2a) receptor	HTR2A
MOL008046	Demethoxycapillarisin	Serotonin 2c (5-HT2c) receptor	HTR2C
MOL008046	Demethoxycapillarisin	Receptor-type tyrosine-protein phosphatase S	PTPRS
MOL008046	Demethoxycapillarisin	Adenosine A2a receptor	ADORA2A
MOL008046	Demethoxycapillarisin	Estrogen-related receptor beta	ESRRB
MOL008046	Demethoxycapillarisin	Estrogen receptor alpha	ESR1
MOL008046	Demethoxycapillarisin	Casein kinase II alpha	CSNK2A1
MOL008046	Demethoxycapillarisin	Cystic fibrosis transmembrane conductance regulator	CFTR
MOL008046	Demethoxycapillarisin	Telomerase reverse transcriptase	TERT
MOL008046	Demethoxycapillarisin	6-phosphofructo-2-kinase/fructose-2,6-bisphosphatase 3	PFKFB3
MOL008046	Demethoxycapillarisin	Insulin-like growth factor binding protein 3	IGFBP3
MOL008046	Demethoxycapillarisin	Induced myeloid leukemia cell differentiation protein Mcl-1	MCL1
MOL008046	Demethoxycapillarisin	Alpha-synuclein	SNCA
MOL008046	Demethoxycapillarisin	Macrophage migration inhibitory factor	MIF
MOL008046	Demethoxycapillarisin	Corticotropin releasing factor receptor 1	CRHR1
MOL008046	Demethoxycapillarisin	Dopamine D3 receptor	DRD3
MOL008046	Demethoxycapillarisin	Cyclin-dependent kinase 5/CDK5 activator 1	CDK5
MOL008046	Demethoxycapillarisin	G-protein coupled receptor 35	GPR35
MOL008046	Demethoxycapillarisin	Death-associated protein kinase 1	DAPK1
MOL008046	Demethoxycapillarisin	DNA-3-methyladenine glycosylase	MPG
MOL008046	Demethoxycapillarisin	Solute carrier family 22 member 12	SLC22A12
MOL008046	Demethoxycapillarisin	Tyrosine-protein kinase LCK	LCK
MOL008046	Demethoxycapillarisin	Insulin-like growth factor binding protein 6	IGFBP6
MOL008046	Demethoxycapillarisin	Insulin-like growth factor binding protein 4	IGFBP4
MOL008046	Demethoxycapillarisin	Insulin-like growth factor binding protein 5	IGFBP5
MOL008046	Demethoxycapillarisin	Insulin-like growth factor binding protein 2	IGFBP2
MOL008046	Demethoxycapillarisin	Insulin-like growth factor binding protein 1	IGFBP1
MOL008046	Demethoxycapillarisin	Vasopressin V2 receptor	AVPR2
MOL008046	Demethoxycapillarisin	Thrombin	F2
MOL008046	Demethoxycapillarisin	Dopamine D4 receptor	DRD4
MOL008046	Demethoxycapillarisin	Myeloperoxidase	MPO
MOL008046	Demethoxycapillarisin	PI3-kinase p85-alpha subunit	PIK3R1
MOL008046	Demethoxycapillarisin	Liver glycogen phosphorylase	PYGL
MOL008046	Demethoxycapillarisin	Tyrosine-protein kinase SRC	SRC
MOL008046	Demethoxycapillarisin	Focal adhesion kinase 1	PTK2
MOL008046	Demethoxycapillarisin	Matrix metalloproteinase 13	MMP13
MOL008046	Demethoxycapillarisin	Matrix metalloproteinase 3	MMP3
MOL008046	Demethoxycapillarisin	Protein kinase N1	PKN1
MOL008046	Demethoxycapillarisin	Serine/threonine-protein kinase NEK2	NEK2
MOL008046	Demethoxycapillarisin	Interleukin-8 receptor A	CXCR1
MOL008046	Demethoxycapillarisin	CaM kinase II beta	CAMK2B
MOL008046	Demethoxycapillarisin	Serine/threonine-protein kinase AKT	AKT1
MOL008046	Demethoxycapillarisin	Serine/threonine-protein kinase NEK6	NEK6
MOL008046	Demethoxycapillarisin	Phospholipase A2 group 1B	PLA2G1B
MOL008046	Demethoxycapillarisin	NUAK family SNF1-like kinase 1	NUAK1
MOL008046	Demethoxycapillarisin	Aldo-keto reductase family 1 member C2 (by homology)	AKR1C2
MOL008046	Demethoxycapillarisin	Aldo-keto reductase family 1 member C1 (by homology)	AKR1C1
MOL008046	Demethoxycapillarisin	Aldo-keto-reductase family 1 member C3 (by homology)	AKR1C3
MOL008046	Demethoxycapillarisin	Aldo-keto reductase family 1 member C4 (by homology)	AKR1C4
MOL008046	Demethoxycapillarisin	Aldehyde reductase (by homology)	AKR1A1
MOL008046	Demethoxycapillarisin	Butyrylcholinesterase	BCHE
MOL008046	Demethoxycapillarisin	Adenosine A3 receptor	ADORA3
MOL008046	Demethoxycapillarisin	Lysine-specific demethylase 4D-like	KDM4E
MOL008046	Demethoxycapillarisin	G protein-coupled receptor kinase 6	GRK6
MOL008046	Demethoxycapillarisin	Phosphodiesterase 4D	PDE4D
MOL008046	Demethoxycapillarisin	Cyclooxygenase-2	PTGS2
MOL008046	Demethoxycapillarisin	Protein farnesyltransferase	FNTA FNTB
MOL008046	Demethoxycapillarisin	AMY1C	AMY1A
MOL008046	Demethoxycapillarisin	Protein-tyrosine phosphatase 1B	PTPN1
MOL008046	Demethoxycapillarisin	Tissue-type plasminogen activator	PLAT
MOL008046	Demethoxycapillarisin	Thrombin and coagulation factor X	F10
MOL008046	Demethoxycapillarisin	Urokinase-type plasminogen activator	PLAU
MOL008046	Demethoxycapillarisin	Dihydroorotate dehydrogenase (by homology)	DHODH
MOL008046	Demethoxycapillarisin	Apoptosis regulator Bcl-X	BCL2L1
MOL008046	Demethoxycapillarisin	CDC7/DBF4 (Cell division cycle 7-related protein kinase/Activator of S phase kinase)	CDC7
MOL008046	Demethoxycapillarisin	Calcium-activated potassium channel subunit alpha-1	KCNMA1
MOL008046	Demethoxycapillarisin	Carboxylesterase 2	CES2
MOL008046	Demethoxycapillarisin	Protein-tyrosine phosphatase 4A3	PTP4A3
MOL008047	Artepillin A	Aldo-keto-reductase family 1 member C3	AKR1C3
MOL008047	Artepillin A	Inosine-5'-monophosphate dehydrogenase 1	IMPDH1
MOL008047	Artepillin A	Estradiol 17-beta-dehydrogenase 2	HSD17B2
MOL008047	Artepillin A	Hepatocyte nuclear factor 4-alpha	HNF4A
MOL008047	Artepillin A	MAP kinase signal-integrating kinase 2	MKNK2
MOL008047	Artepillin A	Thyroid hormone receptor alpha	THRA
MOL008047	Artepillin A	TGF-beta receptor type I	TGFBR1
MOL008047	Artepillin A	Thromboxane-A synthase	TBXAS1
MOL008047	Artepillin A	AMP deaminase 1	AMPD1
MOL008047	Artepillin A	Rho-associated protein kinase 2	ROCK2
MOL008047	Artepillin A	Cyclooxygenase-2	PTGS2
MOL008047	Artepillin A	Cyclooxygenase-1	PTGS1
MOL008047	Artepillin A	Glycogen synthase kinase-3 alpha	GSK3A
MOL008047	Artepillin A	Prostanoid FP receptor	PTGFR
MOL008047	Artepillin A	Cyclin-dependent kinase 2/cyclin A	CDK2
MOL008047	Artepillin A	Lethal(3)malignant brain tumor-like protein 3	L3MBTL3
MOL008047	Artepillin A	Kappa Opioid receptor	OPRK1
MOL008047	Artepillin A	Thromboxane A2 receptor	TBXA2R
MOL008047	Artepillin A	Carboxypeptidase A1	CPA1
MOL008047	Artepillin A	AMP deaminase 2	AMPD2
MOL008047	Artepillin A	Serine/threonine-protein kinase PIM2	PIM2
MOL008047	Artepillin A	Prostanoid EP4 receptor	PTGER4
MOL008047	Artepillin A	Histamine H1 receptor	HRH1
MOL008047	Artepillin A	Phosphodiesterase 4A	PDE4A
MOL008047	Artepillin A	Glutathione reductase	GSR
MOL008047	Artepillin A	Phosphodiesterase 4B	PDE4B
MOL008047	Artepillin A	Phosphodiesterase 4C	PDE4C
MOL008047	Artepillin A	Prenyl protein specific protease	RCE1
MOL008047	Artepillin A	Prostanoid EP2 receptor	PTGER2
MOL008047	Artepillin A	Platelet-derived growth factor receptor beta	PDGFRB
MOL008047	Artepillin A	Arachidonate 5-lipoxygenase	ALOX5
MOL008047	Artepillin A	Cholecystokinin B receptor (by homology)	CCKBR
MOL008047	Artepillin A	Thyroid hormone receptor	THRB THRA
MOL008047	Artepillin A	Mannose-6-phosphate isomerase	MPI
MOL008047	Artepillin A	Tyrosine-protein kinase JAK3	JAK3
MOL008047	Artepillin A	MAP kinase p38 alpha	MAPK14
MOL008047	Artepillin A	Dipeptidyl peptidase IV	DPP4
MOL008047	Artepillin A	Tyrosine-protein kinase JAK2	JAK2
MOL008047	Artepillin A	Prolyl endopeptidase	PREP
MOL008047	Artepillin A	Dipeptidyl peptidase II	DPP7
MOL008047	Artepillin A	Dipeptidyl peptidase VIII	DPP8
MOL008047	Artepillin A	Fibroblast activation protein alpha	FAP
MOL008047	Artepillin A	Dipeptidyl peptidase IX	DPP9
MOL008047	Artepillin A	Macrophage colony stimulating factor receptor	CSF1R
MOL008047	Artepillin A	Serine/threonine-protein kinase PLK1	PLK1
MOL008047	Artepillin A	Steroid 5-alpha-reductase 2	SRD5A2
MOL008047	Artepillin A	Tyrosine-protein kinase SYK	SYK
MOL008047	Artepillin A	Casein kinase II alpha	CSNK2A1
MOL008047	Artepillin A	Dihydrofolate reductase	DHFR
MOL008047	Artepillin A	Sphingosine 1-phosphate receptor Edg-8	S1PR5
MOL008047	Artepillin A	Type-1 angiotensin II receptor	AGTR1
MOL008047	Artepillin A	Cytochrome P450 2C9	CYP2C9
MOL008047	Artepillin A	Sphingosine 1-phosphate receptor Edg-1	S1PR1
MOL008047	Artepillin A	Adrenergic receptor alpha-2	ADRA2C
MOL008047	Artepillin A	Serine/threonine-protein kinase Chk1	CHEK1
MOL008047	Artepillin A	Serine/threonine-protein kinase WEE1	WEE1
MOL008047	Artepillin A	c-Jun N-terminal kinase 1	MAPK8
MOL008047	Artepillin A	Peptidyl-prolyl cis-trans isomerase NIMA-interacting 1	PIN1
MOL000098	quercetin	NADPH oxidase 4	NOX4
MOL000098	quercetin	Vasopressin V2 receptor	AVPR2
MOL000098	quercetin	Aldose reductase	AKR1B1
MOL000098	quercetin	Xanthine dehydrogenase	XDH
MOL000098	quercetin	Monoamine oxidase A	MAOA
MOL000098	quercetin	Insulin-like growth factor I receptor	IGF1R
MOL000098	quercetin	Tyrosine-protein kinase receptor FLT3	FLT3
MOL000098	quercetin	Cytochrome P450 19A1	CYP19A1
MOL000098	quercetin	Epidermal growth factor receptor erbB1	EGFR
MOL000098	quercetin	Thrombin	F2
MOL000098	quercetin	Carbonic anhydrase II	CA2
MOL000098	quercetin	Serine/threonine-protein kinase PIM1	PIM1
MOL000098	quercetin	Arachidonate 5-lipoxygenase	ALOX5
MOL000098	quercetin	Serine/threonine-protein kinase Aurora-B	AURKB
MOL000098	quercetin	Dopamine D4 receptor	DRD4
MOL000098	quercetin	Adenosine A1 receptor (by homology)	ADORA1
MOL000098	quercetin	Carbonic anhydrase VII	CA7
MOL000098	quercetin	Glyoxalase I	GLO1
MOL000098	quercetin	Myeloperoxidase	MPO
MOL000098	quercetin	PI3-kinase p85-alpha subunit	PIK3R1
MOL000098	quercetin	Adenosine A2a receptor (by homology)	ADORA2A
MOL000098	quercetin	Death-associated protein kinase 1	DAPK1
MOL000098	quercetin	Liver glycogen phosphorylase	PYGL
MOL000098	quercetin	Carbonic anhydrase I	CA1
MOL000098	quercetin	Glycogen synthase kinase-3 beta	GSK3B
MOL000098	quercetin	Tyrosine-protein kinase SRC	SRC
MOL000098	quercetin	Focal adhesion kinase 1	PTK2
MOL000098	quercetin	Estradiol 17-beta-dehydrogenase 2	HSD17B2
MOL000098	quercetin	Vascular endothelial growth factor receptor 2	KDR
MOL000098	quercetin	Matrix metalloproteinase 13	MMP13
MOL000098	quercetin	Matrix metalloproteinase 3	MMP3
MOL000098	quercetin	Carbonic anhydrase III	CA3
MOL000098	quercetin	Arachidonate 15-lipoxygenase	ALOX15
MOL000098	quercetin	Multidrug resistance-associated protein 1	ABCC1
MOL000098	quercetin	Serine/threonine-protein kinase PLK1	PLK1
MOL000098	quercetin	Carbonic anhydrase VI	CA6
MOL000098	quercetin	Cyclin-dependent kinase 1	CDK1
MOL000098	quercetin	Matrix metalloproteinase 9	MMP9
MOL000098	quercetin	Carbonic anhydrase XII	CA12
MOL000098	quercetin	Matrix metalloproteinase 2	MMP2
MOL000098	quercetin	Protein kinase N1	PKN1
MOL000098	quercetin	Carbonic anhydrase XIV	CA14
MOL000098	quercetin	Carbonic anhydrase IX	CA9
MOL000098	quercetin	Casein kinase II alpha	CSNK2A1
MOL000098	quercetin	Arachidonate 12-lipoxygenase	ALOX12
MOL000098	quercetin	Hepatocyte growth factor receptor	MET
MOL000098	quercetin	Carbonic anhydrase IV	CA4
MOL000098	quercetin	Serine/threonine-protein kinase NEK2	NEK2
MOL000098	quercetin	Interleukin-8 receptor A	CXCR1
MOL000098	quercetin	CaM kinase II beta	CAMK2B
MOL000098	quercetin	ALK tyrosine kinase receptor	ALK
MOL000098	quercetin	Serine/threonine-protein kinase AKT	AKT1
MOL000098	quercetin	P-glycoprotein 1	ABCB1
MOL000098	quercetin	Serine/threonine-protein kinase NEK6	NEK6
MOL000098	quercetin	Phospholipase A2 group 1B	PLA2G1B
MOL000098	quercetin	Carbonic anhydrase VA	CA5A
MOL000098	quercetin	Beta-secretase 1	BACE1
MOL000098	quercetin	Cytochrome P450 1B1	CYP1B1
MOL000098	quercetin	Tyrosine-protein kinase receptor UFO	AXL
MOL000098	quercetin	ATP-binding cassette sub-family G member 2	ABCG2
MOL000098	quercetin	NUAK family SNF1-like kinase 1	NUAK1
MOL000098	quercetin	Aldo-keto reductase family 1 member C2 (by homology)	AKR1C2
MOL000098	quercetin	Aldo-keto reductase family 1 member C1 (by homology)	AKR1C1
MOL000098	quercetin	Aldo-keto-reductase family 1 member C3 (by homology)	AKR1C3
MOL000098	quercetin	Aldo-keto reductase family 1 member C4 (by homology)	AKR1C4
MOL000098	quercetin	Carbonic anhydrase XIII (by homology)	CA13
MOL000098	quercetin	Aldehyde reductase (by homology)	AKR1A1
MOL000098	quercetin	G-protein coupled receptor 35	GPR35
MOL000098	quercetin	Microtubule-associated protein tau	MAPT
MOL000098	quercetin	Lysine-specific demethylase 4D-like	KDM4E
MOL000098	quercetin	DNA topoisomerase II alpha	TOP2A
MOL000098	quercetin	Insulin receptor	INSR
MOL000098	quercetin	Acetylcholinesterase	ACHE
MOL000098	quercetin	Myosin light chain kinase, smooth muscle	MYLK
MOL000098	quercetin	Tyrosine-protein kinase SYK	SYK
MOL000098	quercetin	PI3-kinase p110-gamma subunit	PIK3CG
MOL000098	quercetin	DNA-(apurinic or apyrimidinic site) lyase	APEX1
MOL000098	quercetin	Receptor-type tyrosine-protein phosphatase S	PTPRS
MOL000098	quercetin	Estrogen receptor beta	ESR2
MOL000098	quercetin	DNA-3-methyladenine glycosylase	MPG
MOL000098	quercetin	Solute carrier family 22 member 12	SLC22A12
MOL000098	quercetin	Cyclin-dependent kinase 5/CDK5 activator 1	CDK5
MOL000098	quercetin	Cyclin-dependent kinase 1/cyclin B	CDK1
MOL000098	quercetin	Arginase-1 (by homology)	ARG1
MOL000098	quercetin	Cyclin-dependent kinase 6	CDK6
MOL000098	quercetin	Cyclin-dependent kinase 2	CDK2
MOL000098	quercetin	Tyrosinase	TYR
MOL000098	quercetin	Estradiol 17-beta-dehydrogenase 1	HSD17B1
MOL000098	quercetin	Aryl hydrocarbon receptor	AHR
MOL000098	quercetin	Estrogen-related receptor alpha	ESRRA
MOL000098	quercetin	Beta amyloid A4 protein	APP
MOL000098	quercetin	Poly [ADP-ribose] polymerase-1	PARP1
MOL000098	quercetin	Transthyretin	TTR
MOL000098	quercetin	Matrix metalloproteinase 12	MMP12
MOL000098	quercetin	Lymphocyte differentiation antigen CD38	CD38
MOL000098	quercetin	Aldo-keto reductase family 1 member B10	AKR1B10
MOL000098	quercetin	Tankyrase-2	TNKS2
MOL000098	quercetin	Tankyrase-1	TNKS
MOL000098	quercetin	DNA topoisomerase I (by homology)	TOP 1
MOL000098	quercetin	Telomerase reverse transcriptase	TERT

## Sheet: Zhuling
MolId	MolName	Target	Symbol
MOL000279	Cerevisterol	LXR-alpha	NR1H3
		HMG-CoA reductase	HMGCR
		Nuclear receptor ROR-gamma	RORC
		Androgen Receptor	AR
		Niemann-Pick C1-like protein 1	NPC1L1
		Estrogen receptor alpha	ESR1
		Estrogen receptor beta	ESR2
		Cytochrome P450 51 (by homology)	CYP51A1
		Nuclear receptor ROR-alpha	RORA
		Prostanoid EP1 receptor	PTGER1
		Testis-specific androgen-binding protein	SHBG
		Vitamin D receptor	VDR
		Prostanoid FP receptor	PTGFR
		Cytochrome P450 19A1	CYP19A1
		Orexin receptor 2	HCRTR2
		Orexin receptor 1	HCRTR1
		Serotonin transporter	SLC6A4
		Vasopressin V1a receptor	AVPR1A
		11-beta-hydroxysteroid dehydrogenase 1	HSD11B1
		Protein-tyrosine phosphatase 1B	PTPN1
		Gamma-secretase	PSEN2
		Beta amyloid A4 protein	APP
		Cannabinoid receptor 2	CNR2
		MAP kinase p38 alpha	MAPK14
		Norepinephrine transporter	SLC6A2
		Metabotropic glutamate receptor 1	GRM1
		Mixed lineage kinase 7	MAP3K20
		TGF-beta receptor type II	TGFBR2
		TGF-beta receptor type I	TGFBR1
		Hepatocyte growth factor receptor	MET
		Melatonin receptor 1A	MTNR1A
		Melatonin receptor 1B	MTNR1B
		C-X-C chemokine receptor type 7	ACKR3
		Neurokinin 2 receptor	TACR2
		Isocitrate dehydrogenase [NADP] cytoplasmic	IDH1
		C-C chemokine receptor type 1	CCR1
		Pregnane X receptor	NR1I2
		Corticotropin releasing factor receptor 1 (by homology)	CRHR1
		Aldo-keto-reductase family 1 member C3	AKR1C3
		6-phosphofructo-2-kinase/fructose-2,6-bisphosphatase 3	PFKFB3
		Epoxide hydratase	EPHX2
		p53-binding protein Mdm-2	MDM2
		Muscarinic acetylcholine receptor M2	CHRM2
		Protein kinase C beta	PRKCB
		Kinesin-like protein 1	KIF11
		Metabotropic glutamate receptor 2	GRM2
		Cytochrome P450 17A1	CYP17A1
		Intercellular adhesion molecule (ICAM-1), Integrin alpha-L/beta-2	ITGAL
		MAP kinase p38 delta	MAPK13
		MAP kinase p38 beta	MAPK11
		Phosphodiesterase 10A	PDE10A
		Vanilloid receptor	TRPV1
		Geranylgeranyl transferase type I	PGGT1B
		Muscarinic acetylcholine receptor M1	CHRM1
		Phosphodiesterase 2A	PDE2A
		Cyclin-dependent kinase 4/cyclin D1	CDK4
		HERG	KCNH2
		Monocarboxylate transporter 1	SLC16A1
		Interleukin-6 receptor subunit beta	IL6ST
		DNA-dependent protein kinase	PRKDC
		ALK tyrosine kinase receptor	ALK
		Platelet-derived growth factor receptor beta	PDGFRB
		Stem cell growth factor receptor	KIT
		Cyclin T1	CCNT1
		Vascular endothelial growth factor receptor 2	KDR
		Cytochrome P450 2C19	CYP2C19
		Glutamate NMDA receptor; GRIN1/GRIN2A	GRIN2A
		Liver glycogen phosphorylase	PYGL
		Glutamate receptor ionotropic, AMPA 2	GRIA2
		Protein kinase C alpha	PRKCA
		Protein Mdm4	MDM4
		Dopamine D2 receptor (by homology)	DRD2
		Adenosine A1 receptor	ADORA1
		Adenosine A2a receptor	ADORA2A
		Protein kinase C epsilon	PRKCE
		Ileal bile acid transporter	SLC10A2
		Tyrosine-protein kinase SYK	SYK
		Cyclin-dependent kinase 1/cyclin B1	CDK1
		Subtilisin/kexin type 7	PCSK7
		Thrombin and coagulation factor X	F10
		Cyclin-dependent kinase 1	CDK1
		Smoothened homolog	SMO
		Acetylcholinesterase	ACHE
		Cytochrome P450 2D6	CYP2D6
		PI3-kinase p110-beta subunit	PIK3CB
		Cytochrome P450 2C9	CYP2C9
		Cytochrome P450 3A4	CYP3A4
		Tyrosine-protein kinase ITK/TSK	ITK
		Cell division protein kinase 8	CDK8
		Cyclin-dependent kinase 4/cyclin D	CDK4
		c-Jun N-terminal kinase 1	MAPK8
		c-Jun N-terminal kinase 3	MAPK10
		Serine/threonine-protein kinase mTOR	MTOR
		Hormone sensitive lipase	LIPE
		PI3-kinase p110-alpha subunit (by homology)	PIK3CA
		Transketolase	TKT
		Proto-oncogene tyrosine-protein kinase MER	MERTK
		Prostanoid EP4 receptor	PTGER4
		Carnitine O-palmitoyltransferase 1, liver isoform	CPT1A
		Complement factor D	CFD
MOL000282	ergosta-7,22E-dien-3beta-ol	Androgen Receptor	AR
		Niemann-Pick C1-like protein 1	NPC1L1
		LXR-alpha	NR1H3
		Norepinephrine transporter	SLC6A2
		Cytochrome P450 19A1	CYP19A1
		Nuclear receptor ROR-gamma	RORC
		Protein-tyrosine phosphatase 1B	PTPN1
		Butyrylcholinesterase	BCHE
		HMG-CoA reductase	HMGCR
		Cytochrome P450 51 (by homology)	CYP51A1
		Estrogen receptor alpha	ESR1
		Serotonin transporter	SLC6A4
		Cytochrome P450 17A1	CYP17A1
		Muscarinic acetylcholine receptor M2	CHRM2
		Acetylcholinesterase	ACHE
		Cytochrome P450 2C19	CYP2C19
		Testis-specific androgen-binding protein	SHBG
		Estrogen receptor beta	ESR2
		Sterol regulatory element-binding protein 2	SREBF2
MOL000796	(22e,24r)-ergosta-6-en-3beta,5alpha,6beta-triol	LXR-alpha	NR1H3
		Nuclear receptor ROR-gamma	RORC
		HMG-CoA reductase	HMGCR
		Niemann-Pick C1-like protein 1	NPC1L1
		Nuclear receptor ROR-alpha	RORA
		Androgen Receptor	AR
		Cytochrome P450 51 (by homology)	CYP51A1
		Cytochrome P450 19A1	CYP19A1
		Prostanoid EP1 receptor	PTGER1
		Sterol regulatory element-binding protein 2	SREBF2
		Vitamin D receptor	VDR
		Testis-specific androgen-binding protein	SHBG
		Serotonin transporter	SLC6A4
		11-beta-hydroxysteroid dehydrogenase 1	HSD11B1
		Estrogen receptor alpha	ESR1
		Estrogen receptor beta	ESR2
		Prostanoid FP receptor	PTGFR
		Corticotropin releasing factor receptor 1 (by homology)	CRHR1
		Vasopressin V1a receptor	AVPR1A
		Protein-tyrosine phosphatase 1B	PTPN1
		Cytochrome P450 17A1	CYP17A1
		Gamma-secretase	PSEN2
		p53-binding protein Mdm-2	MDM2
		Dopamine D2 receptor (by homology)	DRD2
		Vascular endothelial growth factor receptor 2	KDR
		Cyclin-dependent kinase 1	CDK1
		Acetylcholinesterase	ACHE
		Melatonin receptor 1A	MTNR1A
		Melatonin receptor 1B	MTNR1B
		Norepinephrine transporter	SLC6A2
		Geranylgeranyl transferase type I	PGGT1B
		Phosphodiesterase 10A	PDE10A
		Cannabinoid receptor 2 (by homology)	CNR2
		Kinesin-like protein 1	KIF11
		Platelet-derived growth factor receptor beta	PDGFRB
		Stem cell growth factor receptor	KIT
		C-C chemokine receptor type 1	CCR1
		Pregnane X receptor	NR1I2
		Orexin receptor 2	HCRTR2
		Orexin receptor 1	HCRTR1
		Thrombin	F2
		Neurokinin 2 receptor	TACR2
		Thrombin and coagulation factor X	F10
		MAP kinase p38 alpha	MAPK14
		c-Jun N-terminal kinase 1	MAPK8
		Liver glycogen phosphorylase	PYGL
		Metabotropic glutamate receptor 1	GRM1
		Beta amyloid A4 protein	APP
		Aldo-keto-reductase family 1 member C3	AKR1C3
		Phosphodiesterase 5A	PDE5A
		6-phosphofructo-2-kinase/fructose-2,6-bisphosphatase 3	PFKFB3
		Phosphodiesterase 2A	PDE2A
		Protein Mdm4	MDM4
		Glutamate NMDA receptor; GRIN1/GRIN2A	GRIN2A
		GABA-A receptor; alpha-3/beta-3/gamma-2	GABRA3
		GABA-A receptor; alpha-1/beta-3/gamma-2	GABRA1
		GABA-A receptor; alpha-5/beta-3/gamma-2	GABRA5
		GABA-A receptor; alpha-2/beta-3/gamma-2	GABRA2
		Glutamate receptor ionotropic, AMPA 2	GRIA2
		Adenosine A1 receptor	ADORA1
		Adenosine A2a receptor	ADORA2A
		Serine/threonine-protein kinase mTOR	MTOR
		PI3-kinase p110-alpha subunit	PIK3CA
		Muscarinic acetylcholine receptor M2	CHRM2
		Isocitrate dehydrogenase [NADP] cytoplasmic	IDH1
		Tyrosine-protein kinase SYK	SYK
		Hepatocyte growth factor receptor	MET
		ALK tyrosine kinase receptor	ALK
		Vanilloid receptor	TRPV1
		Cathepsin L	CTSL
		Proteinase-activated receptor 1	F2R
		Cathepsin (B and K)	CTSB
		Intercellular adhesion molecule (ICAM-1), Integrin alpha-L/beta-2	ITGAL
		P2X purinoceptor 3	P2RX3
		Ileal bile acid transporter	SLC10A2
		Cell division protein kinase 8	CDK8
		Smoothened homolog	SMO
		Cyclin-dependent kinase 1/cyclin B1	CDK1
		Muscarinic acetylcholine receptor M1	CHRM1
		Mu opioid receptor	OPRM1
		Delta opioid receptor	OPRD1
		Kappa Opioid receptor	OPRK1
		PI3-kinase p110-delta subunit	PIK3CD
		PI3-kinase p110-beta subunit	PIK3CB
		PI3-kinase p110-gamma subunit	PIK3CG
		Cyclin-dependent kinase 5/CDK5 activator 1	CDK5
		Voltage-gated calcium channel alpha2/delta subunit 1	CACNA2D1
		Dual-specificity tyrosine-phosphorylation regulated kinase 1A	DYRK1A
		Glycogen synthase kinase-3 beta	GSK3B
		Cyclin-dependent kinase 2	CDK2
		Voltage-gated calcium channel alpha2/delta subunit 2	CACNA2D2
		MAP kinase ERK2	MAPK1
		Histone deacetylase 6	HDAC6
		Mixed lineage kinase 7	MAP3K20
		TGF-beta receptor type II	TGFBR2
		Monocarboxylate transporter 1	SLC16A1
		TGF-beta receptor type I	TGFBR1
		Inosine-5'-monophosphate dehydrogenase 1	IMPDH1
		Inosine-5'-monophosphate dehydrogenase 2	IMPDH2
		Cholecystokinin B receptor (by homology)	CCKBR
MOL000797	(22e,24r)-ergosta-7,22-dien-3-one	Cytochrome P450 19A1	CYP19A1
		Steroid 5-alpha-reductase 1	SRD5A1
		Steroid 5-alpha-reductase 2	SRD5A2
		Glucocorticoid receptor	NR3C1
		Cyclooxygenase-1	PTGS1
		Vanilloid receptor	TRPV1
		Pregnane X receptor	NR1I2
		Androgen Receptor	AR
		Progesterone receptor	PGR
		Mineralocorticoid receptor	NR3C2
		Anandamide amidohydrolase	FAAH
		Cytochrome P450 17A1	CYP17A1
		Estradiol 17-beta-dehydrogenase 3	HSD17B3
		Corticosteroid binding globulin	SERPINA6
		Cathepsin D	CTSD
		Sigma opioid receptor	SIGMAR1
		Testis-specific androgen-binding protein	SHBG
		Fatty acid-binding protein, liver (by homology)	FABP1
MOL000798	ergosta-7,22-diene-3β-ol	Androgen Receptor	AR
		Niemann-Pick C1-like protein 1	NPC1L1
		LXR-alpha	NR1H3
		Norepinephrine transporter	SLC6A2
		Cytochrome P450 19A1	CYP19A1
		Nuclear receptor ROR-gamma	RORC
		Protein-tyrosine phosphatase 1B	PTPN1
		Butyrylcholinesterase	BCHE
		HMG-CoA reductase	HMGCR
		Cytochrome P450 51 (by homology)	CYP51A1
		Estrogen receptor alpha	ESR1
		Serotonin transporter	SLC6A4
		Cytochrome P450 17A1	CYP17A1
		Muscarinic acetylcholine receptor M2	CHRM2
		Acetylcholinesterase	ACHE
		Cytochrome P450 2C19	CYP2C19
		Testis-specific androgen-binding protein	SHBG
		Estrogen receptor beta	ESR2
		Sterol regulatory element-binding protein 2	SREBF2
MOL000801	5alpha,8alpha-epidioxy-(22e,24r)-ergosta-6,22-dien-3beta-ol	Nitric oxide synthase, inducible (by homology)	NOS2
		Cannabinoid receptor 1 (by homology)	CNR1
		Cannabinoid receptor 2	CNR2
		11-beta-hydroxysteroid dehydrogenase 2	HSD11B2
		Glycine receptor subunit alpha-1	GLRA1
		Anti-estrogen binding site (AEBS) (by homology)	DHCR7
		Dual specificity phosphatase Cdc25A	CDC25A
		p53-binding protein Mdm-2	MDM2
		Sonic hedgehog protein (by homology)	SHH
		Adenosine A1 receptor	ADORA1
		Adenosine A2a receptor	ADORA2A
		Hematopoietic prostaglandin D synthase	HPGDS
		Beta-secretase 1	BACE1
		Dual specificity phosphatase Cdc25B	CDC25B
		Serotonin 1a (5-HT1a) receptor	HTR1A
		Dopamine D2 receptor	DRD2
		LXR-beta	NR1H2
		Gamma-secretase	PSEN2
		Lanosterol synthase	LSS
		Vanilloid receptor	TRPV1
		Fatty acid synthase	FASN
		Protein Mdm4	MDM4
		Interleukin-8 receptor A	CXCR1
		Neurokinin 1 receptor	TACR1
		Phosphodiesterase 4A	PDE4A
		Phosphodiesterase 4B	PDE4B
		Phosphodiesterase 4D	PDE4D
		Phosphodiesterase 4C	PDE4C
		MAP kinase p38 alpha	MAPK14
		ALK tyrosine kinase receptor	ALK
		Corticotropin releasing factor receptor 1 (by homology)	CRHR1
		Sphingosine 1-phosphate receptor Edg-3	S1PR3
		Sphingosine 1-phosphate receptor Edg-1	S1PR1
		Thrombin	F2
		Cyclooxygenase-2	PTGS2
		Cathepsin K	CTSK
		Aurora kinase B/Inner centromere protein	AURKB
		Dual specificity protein kinase TTK	TTK
		Aldo-keto-reductase family 1 member C3	AKR1C3
		Neurokinin 2 receptor	TACR2
		Dopamine transporter	SLC6A3
		C-C chemokine receptor type 1	CCR1
		Cathepsin D	CTSD
		Calcium sensing receptor	CASR
MOL011169	Peroxyergosterol	Nitric oxide synthase, inducible (by homology)	NOS2
		Cannabinoid receptor 1 (by homology)	CNR1
		Cannabinoid receptor 2	CNR2
		11-beta-hydroxysteroid dehydrogenase 2	HSD11B2
		Glycine receptor subunit alpha-1	GLRA1
		Anti-estrogen binding site (AEBS) (by homology)	DHCR7
		Dual specificity phosphatase Cdc25A	CDC25A
		p53-binding protein Mdm-2	MDM2
		Sonic hedgehog protein (by homology)	SHH
		Adenosine A1 receptor	ADORA1
		Adenosine A2a receptor	ADORA2A
		Hematopoietic prostaglandin D synthase	HPGDS
		Beta-secretase 1	BACE1
		Dual specificity phosphatase Cdc25B	CDC25B
		Serotonin 1a (5-HT1a) receptor	HTR1A
		Dopamine D2 receptor	DRD2
		LXR-beta	NR1H2
		Gamma-secretase	PSEN2
		Lanosterol synthase	LSS
		Vanilloid receptor	TRPV1
		Fatty acid synthase	FASN
		Protein Mdm4	MDM4
		Interleukin-8 receptor A	CXCR1
		Neurokinin 1 receptor	TACR1
		Phosphodiesterase 4A	PDE4A
		Phosphodiesterase 4B	PDE4B
		Phosphodiesterase 4D	PDE4D
		Phosphodiesterase 4C	PDE4C
		MAP kinase p38 alpha	MAPK14
		ALK tyrosine kinase receptor	ALK
		Corticotropin releasing factor receptor 1 (by homology)	CRHR1
		Sphingosine 1-phosphate receptor Edg-3	S1PR3
		Sphingosine 1-phosphate receptor Edg-1	S1PR1
		Thrombin	F2
		Cyclooxygenase-2	PTGS2
		Cathepsin K	CTSK
		Aurora kinase B/Inner centromere protein	AURKB
		Dual specificity protein kinase TTK	TTK
		Aldo-keto-reductase family 1 member C3	AKR1C3
		Neurokinin 2 receptor	TACR2
		Dopamine transporter	SLC6A3
		C-C chemokine receptor type 1	CCR1
		Cathepsin D	CTSD
		Calcium sensing receptor	CASR
MOL000816	ergosta-7,22-dien-3-one	Cytochrome P450 19A1	CYP19A1
		Steroid 5-alpha-reductase 1	SRD5A1
		Steroid 5-alpha-reductase 2	SRD5A2
		Glucocorticoid receptor	NR3C1
		Cyclooxygenase-1	PTGS1
		Vanilloid receptor	TRPV1
		Pregnane X receptor	NR1I2
		Androgen Receptor	AR
		Progesterone receptor	PGR
		Mineralocorticoid receptor	NR3C2
		Anandamide amidohydrolase	FAAH
		Cytochrome P450 17A1	CYP17A1
		Estradiol 17-beta-dehydrogenase 3	HSD17B3
		Corticosteroid binding globulin	SERPINA6
		Cathepsin D	CTSD
		Sigma opioid receptor	SIGMAR1
		Testis-specific androgen-binding protein	SHBG
		Fatty acid-binding protein, liver (by homology)	FABP1
MOL000817	ergosta-5,7,22-trien-3-ol	Dual specificity phosphatase Cdc25A	CDC25A
		Androgen Receptor	AR
		Protein-tyrosine phosphatase 1B	PTPN1
		Cytochrome P450 19A1	CYP19A1
MOL000820	polyporusterone E	Mineralocorticoid receptor	NR3C2
		Progesterone receptor	PGR
		Androgen Receptor	AR
		Carboxylesterase 2	CES2
		11-beta-hydroxysteroid dehydrogenase 1	HSD11B1
		Cytochrome P450 19A1	CYP19A1
		Protein farnesyltransferase	FNTA FNTB
		Glucocorticoid receptor	NR3C1
		Prostaglandin E synthase	PTGES
		Glycogen synthase kinase-3 beta	GSK3B
		NACHT, LRR and PYD domains-containing protein 3	NLRP3
		Nitric oxide synthase, inducible (by homology)	NOS2
		Estradiol 17-beta-dehydrogenase 2	HSD17B2
		11-beta-hydroxysteroid dehydrogenase 2	HSD11B2
		Hypoxia-inducible factor 1 alpha	HIF1A
		Tyrosine-protein kinase receptor UFO	AXL
		Tyrosine-protein kinase receptor TYRO3	TYRO3
		Proto-oncogene tyrosine-protein kinase MER	MERTK
		Thromboxane A2 receptor	TBXA2R
		Aldo-keto-reductase family 1 member C3	AKR1C3
		MAP kinase p38 alpha	MAPK14
		Sphingosine 1-phosphate receptor Edg-3	S1PR3
		Sphingosine 1-phosphate receptor Edg-1	S1PR1
		Estrogen receptor beta	ESR2
		Cytochrome P450 2C19	CYP2C19
		Serine/threonine-protein kinase Chk1	CHEK1
		Sigma opioid receptor	SIGMAR1
		Liver glycogen phosphorylase	PYGL
		Poly [ADP-ribose] polymerase-1	PARP1
		C-C chemokine receptor type 1	CCR1
		Caspase-3	CASP3
		Caspase-7	CASP7
		Tyrosine-protein kinase ITK/TSK	ITK
		Sphingosine 1-phosphate receptor Edg-5	S1PR2
		Hepatocyte growth factor receptor	MET
		Inosine-5'-monophosphate dehydrogenase 1	IMPDH1
		Inosine-5'-monophosphate dehydrogenase 2	IMPDH2
		GABA receptor alpha-5 subunit	GABRA5
		HMG-CoA reductase	HMGCR
		Intercellular adhesion molecule (ICAM-1), Integrin alpha-L/beta-2	ITGAL
		Cytochrome P450 17A1	CYP17A1
		Cathepsin L	CTSL
		MAP kinase ERK2	MAPK1
		Cathepsin (B and K)	CTSB
		Phosphodiesterase 10A (by homology)	PDE10A
		Serine/threonine-protein kinase Aurora-A	AURKA
		Nerve growth factor receptor Trk-A	NTRK1
		Dopamine D1 receptor	DRD1
		Dopamine D3 receptor	DRD3
		Phosphodiesterase 2A	PDE2A
		Phosphodiesterase 4B	PDE4B
		Serine/threonine-protein kinase mTOR	MTOR
		PI3-kinase p110-alpha subunit	PIK3CA
		Estrogen receptor alpha	ESR1
		PI3-kinase p110-beta subunit	PIK3CB
		Smoothened homolog	SMO
		PI3-kinase p110-delta subunit	PIK3CD
		PI3-kinase p110-gamma subunit	PIK3CG
		Cyclooxygenase-2	PTGS2
		Melanin-concentrating hormone receptor 1	MCHR1
		P2X purinoceptor 7	P2RX7
		Alkaline phosphatase, tissue-nonspecific isozyme	ALPL
		p53-binding protein Mdm-2	MDM2
		CDK8/Cyclin C	CCNC CDK8
		Cell division protein kinase 8	CDK8
		Platelet-derived growth factor receptor beta	PDGFRB
		Stem cell growth factor receptor	KIT
		GABA-A receptor; alpha-3/beta-3/gamma-2	GABRA3
		GABA-A receptor; alpha-1/beta-3/gamma-2	GABRA1
		GABA-A receptor; alpha-5/beta-3/gamma-2	GABRA5
		GABA-A receptor; alpha-2/beta-3/gamma-2	GABRA2
		Vascular endothelial growth factor receptor 2	KDR
		Serine/threonine-protein kinase receptor R3	ACVRL1
		Thrombin	F2
		Sodium/glucose cotransporter 2	SLC5A2
		Phosphodiesterase 6A	PDE6A
		ALK tyrosine kinase receptor	ALK
		Serine/threonine-protein kinase AKT	AKT1
		Transketolase	TKT
		Rho-associated protein kinase 2	ROCK2
		Bcl-2-related protein A1	BCL2A1
		c-Jun N-terminal kinase 1	MAPK8
		c-Jun N-terminal kinase 3	MAPK10
		c-Jun N-terminal kinase 2	MAPK9
		Serine/threonine-protein kinase PAK 1	PAK1
		Dual specificity phosphatase Cdc25A	CDC25A
		Corticotropin releasing factor receptor 1	CRHR1
		LXR-alpha	NR1H3
		Leucine-rich repeat serine/threonine-protein kinase 2	LRRK2
		Runt-related transcription factor 1/Core-binding factor subunit beta	CBFB
		6-phosphofructo-2-kinase/fructose-2,6-bisphosphatase 3	PFKFB3
		Inhibitor of nuclear factor kappa B kinase epsilon subunit	IKBKE
		TGF-beta receptor type I	TGFBR1
		Serine/threonine-protein kinase TBK1	TBK1
		Dual specificity phosphatase Cdc25B	CDC25B
		DNA polymerase beta (by homology)	POLB
		Endothelial PAS domain-containing protein 1	EPAS1
		TNF-alpha	TNF
		Protein-tyrosine phosphatase 1B	PTPN1
		Cyclin-dependent kinase 5/CDK5 activator 1	CDK5
MOL000822	polyporusterone G	Protein farnesyltransferase	FNTA
		Protein farnesyltransferase	FNTB
		TNF-alpha	TNF
		Nitric oxide synthase, inducible (by homology)	NOS2
		Steroid 5-alpha-reductase 2	SRD5A2
		Niemann-Pick C1-like protein 1	NPC1L1
		Cytochrome P450 19A1	CYP19A1
		11-beta-hydroxysteroid dehydrogenase 1	HSD11B1
		Adenosine A3 receptor	ADORA3
		Sigma opioid receptor	SIGMAR1
		Dual specificity phosphatase Cdc25A	CDC25A
		Protein-tyrosine phosphatase 1B	PTPN1
		Cytochrome P450 17A1	CYP17A1
		Beta-secretase 1	BACE1
		Androgen Receptor	AR
		Glucocorticoid receptor	NR3C1
		LXR-alpha	NR1H3
		Carboxylesterase 2	CES2
		Protein kinase C eta	PRKCH
		Butyrylcholinesterase	BCHE
		Indoleamine 2,3-dioxygenase	IDO1
		Mineralocorticoid receptor	NR3C2
		Testis-specific androgen-binding protein	SHBG
		Dopamine transporter	SLC6A3
		Leukocyte adhesion glycoprotein LFA-1 alpha	ITGAL
		Progesterone receptor	PGR
		Nuclear receptor ROR-alpha	RORA
		Estrogen receptor beta	ESR2
		Estrogen receptor alpha	ESR1
		Peroxisome proliferator-activated receptor gamma	PPARG
		Protein-tyrosine phosphatase 2C	PTPN11
		Serotonin transporter	SLC6A4
		Corticosteroid binding globulin	SERPINA6
		Prostaglandin E synthase	PTGES
		MAP kinase ERK1	MAPK3
		Aldo-keto reductase family 1 member B10	AKR1B10
		DNA polymerase beta (by homology)	POLB
		Cyclooxygenase-2	PTGS2
		MAP kinase p38 alpha	MAPK14
		Arachidonate 5-lipoxygenase	ALOX5
		11-beta-hydroxysteroid dehydrogenase 2	HSD11B2
		Squalene synthetase	FDFT1
		T-cell protein-tyrosine phosphatase	PTPN2
		Solute carrier family 22 member 6 (by homology)	SLC22A6
		Microtubule-associated protein 2	MAP2
		Smoothened homolog	SMO
		Orexin receptor 2	HCRTR2
		Orexin receptor 1	HCRTR1
		Serotonin 2b (5-HT2b) receptor	HTR2B
		Monoamine oxidase B	MAOB
		Cytochrome P450 2C9	CYP2C9
		MAP kinase ERK2	MAPK1
		ALK tyrosine kinase receptor	ALK
		Bile salt export pump	ABCB11
		p53-binding protein Mdm-2	MDM2
		Perforin-1	PRF1
		Prostanoid EP2 receptor	PTGER2
		Tyrosine-protein kinase ABL	ABL1
		Adenosine A2a receptor	ADORA2A
		Adenosine A2b receptor	ADORA2B
		Tyrosine-protein kinase JAK3	JAK3
		Tyrosine-protein kinase JAK1	JAK1
		Tyrosine-protein kinase JAK2	JAK2
		N-lysine methyltransferase SETD8	KMT5A
		Glycogen synthase kinase-3 alpha	GSK3A
		Cyclin-dependent kinase 2	CDK2
		Cyclin-dependent kinase 7	CDK7
		Cyclin-dependent kinase 9	CDK9
		Serine/threonine-protein kinase PLK4	PLK4
		Serine/threonine-protein kinase 16	STK16
		Dual specificity protein kinase TTK	TTK
		Cyclin-dependent kinase 5/CDK5 activator 1	CDK5
		Dual specificity protein kinase CLK4	CLK4
		Dual specificty protein kinase CLK1	CLK1
		Dual specificity protein kinase CLK2	CLK2
		Dual specificity protein kinase CLK3	CLK3
		Cyclin-dependent kinase 3	CDK3
		Serine/threonine-protein kinase PCTAIRE-1	CDK16
		Mitogen-activated protein kinase 15	MAPK15
		Serine/threonine-protein kinase PCTAIRE-3	CDK18
		Mitogen-activated protein kinase 7	MAPK7
		Dual specificity tyrosine-phosphorylation-regulated kinase 1B	DYRK1B
		Serine/threonine-protein kinase PCTAIRE-2	CDK17
		Serine/threonine-protein kinase mTOR	MTOR
		Tyrosine-protein kinase SRC	SRC
		PI3-kinase p110-alpha subunit	PIK3CA
		Acyl coenzyme A:cholesterol acyltransferase	CES1
		Serine/threonine-protein kinase Chk2	CHEK2
		Neprilysin (by homology)	MME
		Carbonic anhydrase VII	CA7
		Phosphodiesterase 3	PDE3A
		Phosphodiesterase 3B	PDE3B
		Carbonic anhydrase IV	CA4
		Glutathione S-transferase Mu 2	GSTM2
		Pregnane X receptor	NR1I2
		Gamma-secretase	PSEN2
		C-C chemokine receptor type 1	CCR1
		Cytochrome P450 2D6	CYP2D6
		Cytochrome P450 3A4	CYP3A4
		Prostanoid EP4 receptor	PTGER4
		Cyclin-dependent kinase 1/cyclin B	CDK1

## Sheet: Fuling
MolId	MolName	Target	Symbol
MOL000273	(2R)-2-[(3S,5R,10S,13R,14R,16R,17R)-3,16-dihydroxy-4,4,10,13,14-pentamethyl-2,3,5,6,12,15,16,17-octahydro-1H-cyclopenta[a]phenanthren-17-yl]-6-methylhept-5-enoic acid	Protein-tyrosine phosphatase 1B	PTPN1
		DNA topoisomerase II alpha	TOP2A
		Prostaglandin E synthase	PTGES
		Androgen Receptor	AR
		Glucocorticoid receptor	NR3C1
		11-beta-hydroxysteroid dehydrogenase 1	HSD11B1
		DNA polymerase beta (by homology)	POLB
		CD81 antigen	CD81
		Cytochrome P450 19A1	CYP19A1
		TNF-alpha	TNF
		Nuclear receptor ROR-gamma	RORC
		Receptor-type tyrosine-protein phosphatase F (LAR)	PTPRF
		T-cell protein-tyrosine phosphatase	PTPN2
		Low molecular weight phosphotyrosine protein phosphatase	ACP1
		Aldo-keto reductase family 1 member B10	AKR1B10
		Phospholipase A2 group 1B	PLA2G1B
		Dual specificity phosphatase Cdc25B	CDC25B
		Nitric oxide synthase, inducible	NOS2
		Protein farnesyltransferase	FNTA
		Protein farnesyltransferase	FNTB
		Phosphodiesterase 4D	PDE4D
		Prostanoid EP2 receptor (by homology)	PTGER2
		Vitamin D receptor	VDR
		Estrogen receptor alpha	ESR1
		Estrogen receptor beta	ESR2
		Matrix metalloproteinase 3	MMP3
		Matrix metalloproteinase 1	MMP1
		Matrix metalloproteinase 2	MMP2
		G protein-coupled receptor 44	PTGDR2
		Carboxylesterase 2	CES2
		5-lipoxygenase activating protein	ALOX5AP
		11-beta-hydroxysteroid dehydrogenase 2	HSD11B2
		Peroxisome proliferator-activated receptor alpha	PPARA
		Peroxisome proliferator-activated receptor delta	PPARD
		Prostanoid EP4 receptor (by homology)	PTGER4
		HMG-CoA reductase	HMGCR
		Protein kinase C eta	PRKCH
		Protein-tyrosine phosphatase 2C	PTPN11
		Integrin alpha-4/beta-1	ITGB1
		Prostanoid DP receptor	PTGDR
		Peroxisome proliferator-activated receptor gamma	PPARG
		Prostanoid EP1 receptor (by homology)	PTGER1
		Progesterone receptor	PGR
		Testis-specific androgen-binding protein	SHBG
		Type-1 angiotensin II receptor	AGTR1
		Corticosteroid binding globulin	SERPINA6
		Beta-secretase 1	BACE1
		LXR-alpha	NR1H3
		Glucose-6-phosphate 1-dehydrogenase	G6PD
		Cytochrome P450 51 (by homology)	CYP51A1
		Arachidonate 12-lipoxygenase	ALOX12
		Thyroid hormone receptor alpha	THRA
		Thyroid hormone receptor beta-1	THRB
		p53-binding protein Mdm-2	MDM2
		Angiotensin-converting enzyme	ACE
		Niemann-Pick C1-like protein 1	NPC1L1
		Sigma opioid receptor	SIGMAR1
		Cytochrome P450 17A1	CYP17A1
		RAS guanyl releasing protein 3	RASGRP3
		Transient receptor potential cation channel subfamily M member 8	TRPM8
		Matrix metalloproteinase 13	MMP13
		Leukotriene B4 receptor 1	LTB4R
		Sphingosine 1-phosphate receptor Edg-5	S1PR2
		Hydroxyacid oxidase 1	HAO1
		Prostanoid FP receptor	PTGFR
		Delta opioid receptor	OPRD1
		Kappa Opioid receptor	OPRK1
		Fatty acid-binding protein, liver	FABP1
		Cytosolic phospholipase A2	PLA2G4A
		Lysosomal protective protein	CTSA
		Arachidonate 5-lipoxygenase	ALOX5
		Endothelin receptor ET-A (by homology)	EDNRA
		Endothelin-converting enzyme 1	ECE1
		Prostanoid EP3 receptor	PTGER3
		Endothelin receptor ET-B	EDNRB
		Cysteinyl leukotriene receptor 1	CYSLTR1
		AMP deaminase 2	AMPD2
		Butyrylcholinesterase	BCHE
		Integrin alpha-V/beta-3	ITGAV
		Integrin alpha-V/beta-5	ITGB5
MOL000275	trametenolic acid	Prostaglandin E synthase	PTGES
		Protein-tyrosine phosphatase 1B	PTPN1
		Carboxylesterase 2	CES2
		T-cell protein-tyrosine phosphatase	PTPN2
		Aldo-keto reductase family 1 member B10	AKR1B10
		11-beta-hydroxysteroid dehydrogenase 1	HSD11B1
		Androgen Receptor	AR
		Corticosteroid binding globulin	SERPINA6
		Testis-specific androgen-binding protein	SHBG
		Glucose-6-phosphate 1-dehydrogenase	G6PD
		Cytochrome P450 51 (by homology)	CYP51A1
		Protein-tyrosine phosphatase 2C	PTPN11
		Fatty acid binding protein adipocyte	FABP4
		Fatty acid binding protein muscle	FABP3
		Fatty acid binding protein epidermal	FABP5
		Fatty acid-binding protein, liver	FABP1
		Dual specificity phosphatase Cdc25B	CDC25B
		11-beta-hydroxysteroid dehydrogenase 2	HSD11B2
		Telomerase reverse transcriptase	TERT
		Cytochrome P450 19A1	CYP19A1
		Niemann-Pick C1-like protein 1	NPC1L1
		Sigma opioid receptor	SIGMAR1
		Cytochrome P450 17A1	CYP17A1
		DNA polymerase beta	POLB
		Protein-tyrosine phosphatase 1C	PTPN6
		Acyl-CoA desaturase	SCD
		Nitric oxide synthase, inducible (by homology)	NOS2
		CD81 antigen	CD81
		Glucocorticoid receptor	NR3C1
		Nuclear receptor ROR-gamma	RORC
		Receptor-type tyrosine-protein phosphatase F (LAR)	PTPRF
		Low molecular weight phosphotyrosine protein phosphatase	ACP1
		Peroxisome proliferator-activated receptor gamma	PPARG
		Phosphodiesterase 4D	PDE4D
		SUMO-activating enzyme	SAE1
		DNA topoisomerase I	TOP1
		LXR-alpha	NR1H3
		Phospholipase A2 group 1B	PLA2G1B
		HMG-CoA reductase	HMGCR
		Protein farnesyltransferase	FNTA
		Protein farnesyltransferase	FNTB
		Dual specificity phosphatase Cdc25A	CDC25A
		Nuclear receptor ROR-alpha	RORA
		Protein kinase C eta	PRKCH
		Progesterone receptor	PGR
		Mineralocorticoid receptor	NR3C2
		Peroxisome proliferator-activated receptor alpha	PPARA
		Peroxisome proliferator-activated receptor delta	PPARD
		Cyclooxygenase-1	PTGS1
		Free fatty acid receptor 1	FFAR1
		Steroid 5-alpha-reductase 2	SRD5A2
		Prolyl endopeptidase	PREP
		DNA topoisomerase II alpha	TOP2A
		Butyrylcholinesterase	BCHE
		Anandamide amidohydrolase	FAAH
		Prostanoid EP2 receptor (by homology)	PTGER2
		Estrogen receptor beta	ESR2
		Muscarinic acetylcholine receptor M2	CHRM2
		Serotonin transporter	SLC6A4
		Arachidonate 5-lipoxygenase	ALOX5
		Beta-secretase 1	BACE1
		MAP kinase ERK1	MAPK3
		Dopamine transporter	SLC6A3
		Adenosine A3 receptor	ADORA3
		Sterol regulatory element-binding protein 2	SREBF2
		Cathepsin D	CTSD
		Indoleamine 2,3-dioxygenase	IDO1
		Prostanoid EP4 receptor (by homology)	PTGER4
		Prostanoid EP1 receptor (by homology)	PTGER1
		Acetylcholinesterase	ACHE
		Acyl coenzyme A:cholesterol acyltransferase	CES1
		Steroid 5-alpha-reductase 1	SRD5A1
		Pregnane X receptor	NR1I2
		Estradiol 17-beta-dehydrogenase 3	HSD17B3
		Cyclooxygenase-2	PTGS2
		Prostanoid EP3 receptor	PTGER3
		Solute carrier family 22 member 6 (by homology)	SLC22A6
		Dual specificity phosphatase Cdc25C	CDC25C
		Nuclear receptor subfamily 1 group I member 3 (by homology)	NR1I3
		Leukotriene B4 receptor 1	LTB4R
		TNF-alpha	TNF
		Vanilloid receptor	TRPV1
		Estrogen receptor alpha	ESR1
		Cytochrome P450 2C19	CYP2C19
		G protein-coupled receptor 44	PTGDR2
		Prostanoid IP receptor	PTGIR
		Bile acid receptor FXR	NR1H4
		Prostanoid FP receptor	PTGFR
MOL000276	7,9(11)-dehydropachymic acid	Glucocorticoid receptor	NR3C1
		Prostaglandin E synthase	PTGES
		Progesterone receptor	PGR
		HMG-CoA reductase (by homology)	HMGCR
		Protein-tyrosine phosphatase 1B	PTPN1
		Androgen Receptor	AR
		11-beta-hydroxysteroid dehydrogenase 1	HSD11B1
		11-beta-hydroxysteroid dehydrogenase 2	HSD11B2
		T-cell protein-tyrosine phosphatase	PTPN2
		Cytochrome P450 17A1	CYP17A1
		Protein farnesyltransferase	FNTA
		Protein farnesyltransferase	FNTB
		Thrombin	F2
		Carboxylesterase 2	CES2
		Norepinephrine transporter	SLC6A2
		Neurokinin 2 receptor	TACR2
		Dopamine transporter	SLC6A3
		Vitamin D receptor	VDR
		Cytochrome P450 19A1	CYP19A1
		Arachidonate 5-lipoxygenase	ALOX5
		Testis-specific androgen-binding protein	SHBG
		Aldo-keto reductase family 1 member C2	AKR1C2
		Endothelial PAS domain-containing protein 1	EPAS1
		5-lipoxygenase activating protein	ALOX5AP
		Estradiol 17-beta-dehydrogenase 2	HSD17B2
		Corticosteroid binding globulin	SERPINA6
		NACHT, LRR and PYD domains-containing protein 3	NLRP3
		Endothelin receptor ET-B	EDNRB
		Sphingosine 1-phosphate receptor Edg-5	S1PR2
		p53-binding protein Mdm-2	MDM2
		Mineralocorticoid receptor	NR3C2
		Trypsin I	PRSS1
		Cyclooxygenase-2	PTGS2
		Chymotrypsin C	CTRC
		Cysteinyl leukotriene receptor 1	CYSLTR1
		FK506-binding protein 1A	FKBP1A
		Integrin alpha-V/beta-3	ITGAV
		Peptidyl-prolyl cis-trans isomerase FKBP5	FKBP5
		Integrin alpha-IIb/beta-3	ITGA2B
		FK506 binding protein 4	FKBP4
		Endothelin-converting enzyme 1	ECE1
		Cytosolic phospholipase A2	PLA2G4A
		Integrin alpha-4/beta-1	ITGB1
		G protein-coupled receptor 44	PTGDR2
		Thromboxane A2 receptor	TBXA2R
		Thromboxane-A synthase	TBXAS1
		Type-1 angiotensin II receptor (by homology)	AGTR1
		DNA topoisomerase II alpha	TOP2A
		Signal transducer and activator of transcription 5B	STAT5B
		Calcium sensing receptor	CASR
		Phospholipase C-gamma-1	PLCG1
		Plectin	PLEC
		Matrix metalloproteinase 3	MMP3
		Matrix metalloproteinase 2	MMP2
		Nitric oxide synthase, inducible (by homology)	NOS2
		Mu opioid receptor	OPRM1
		Phospholipase A2 group IIA	PLA2G2A
		Thymidylate synthase	TYMS
		Ephrin type-A receptor 2	EPHA2
		Ileal bile acid transporter	SLC10A2
		Prolyl endopeptidase	PREP
MOL000279	Cerevisterol	LXR-alpha	NR1H3
		HMG-CoA reductase	HMGCR
		Nuclear receptor ROR-gamma	RORC
		Androgen Receptor	AR
		Niemann-Pick C1-like protein 1	NPC1L1
		Estrogen receptor alpha	ESR1
		Estrogen receptor beta	ESR2
		Cytochrome P450 51 (by homology)	CYP51A1
		Nuclear receptor ROR-alpha	RORA
		Prostanoid EP1 receptor	PTGER1
		Testis-specific androgen-binding protein	SHBG
		Vitamin D receptor	VDR
		Prostanoid FP receptor	PTGFR
		Cytochrome P450 19A1	CYP19A1
		Orexin receptor 2	HCRTR2
		Orexin receptor 1	HCRTR1
		Serotonin transporter	SLC6A4
		Vasopressin V1a receptor	AVPR1A
		11-beta-hydroxysteroid dehydrogenase 1	HSD11B1
		Protein-tyrosine phosphatase 1B	PTPN1
		Gamma-secretase	PSEN2
		Beta amyloid A4 protein	APP
		Cannabinoid receptor 2	CNR2
		MAP kinase p38 alpha	MAPK14
		Norepinephrine transporter	SLC6A2
		Metabotropic glutamate receptor 1	GRM1
		Mixed lineage kinase 7	MAP3K20
		TGF-beta receptor type II	TGFBR2
		TGF-beta receptor type I	TGFBR1
		Hepatocyte growth factor receptor	MET
		Melatonin receptor 1A	MTNR1A
		Melatonin receptor 1B	MTNR1B
		C-X-C chemokine receptor type 7	ACKR3
		Neurokinin 2 receptor	TACR2
		Isocitrate dehydrogenase [NADP] cytoplasmic	IDH1
		C-C chemokine receptor type 1	CCR1
		Pregnane X receptor	NR1I2
		Corticotropin releasing factor receptor 1 (by homology)	CRHR1
		Aldo-keto-reductase family 1 member C3	AKR1C3
		6-phosphofructo-2-kinase/fructose-2,6-bisphosphatase 3	PFKFB3
		Epoxide hydratase	EPHX2
		p53-binding protein Mdm-2	MDM2
		Muscarinic acetylcholine receptor M2	CHRM2
		Protein kinase C beta	PRKCB
		Kinesin-like protein 1	KIF11
		Metabotropic glutamate receptor 2	GRM2
		Cytochrome P450 17A1	CYP17A1
		Intercellular adhesion molecule (ICAM-1), Integrin alpha-L/beta-2	ITGAL
		MAP kinase p38 delta	MAPK13
		MAP kinase p38 beta	MAPK11
		Phosphodiesterase 10A	PDE10A
		Vanilloid receptor	TRPV1
		Geranylgeranyl transferase type I	PGGT1B
		Muscarinic acetylcholine receptor M1	CHRM1
		Phosphodiesterase 2A	PDE2A
		Cyclin-dependent kinase 4/cyclin D1	CDK4
		HERG	KCNH2
		Monocarboxylate transporter 1	SLC16A1
		Interleukin-6 receptor subunit beta	IL6ST
		DNA-dependent protein kinase	PRKDC
		ALK tyrosine kinase receptor	ALK
		Platelet-derived growth factor receptor beta	PDGFRB
		Stem cell growth factor receptor	KIT
		Cyclin T1	CCNT1
		Vascular endothelial growth factor receptor 2	KDR
		Cytochrome P450 2C19	CYP2C19
		Glutamate NMDA receptor; GRIN1/GRIN2A	GRIN2A
		Liver glycogen phosphorylase	PYGL
		Glutamate receptor ionotropic, AMPA 2	GRIA2
		Protein kinase C alpha	PRKCA
		Protein Mdm4	MDM4
		Dopamine D2 receptor (by homology)	DRD2
		Adenosine A1 receptor	ADORA1
		Adenosine A2a receptor	ADORA2A
		Protein kinase C epsilon	PRKCE
		Ileal bile acid transporter	SLC10A2
		Tyrosine-protein kinase SYK	SYK
		Cyclin-dependent kinase 1/cyclin B1	CDK1
		Subtilisin/kexin type 7	PCSK7
		Thrombin and coagulation factor X	F10
		Cyclin-dependent kinase 1	CDK1
		Smoothened homolog	SMO
		Acetylcholinesterase	ACHE
		Cytochrome P450 2D6	CYP2D6
		PI3-kinase p110-beta subunit	PIK3CB
		Cytochrome P450 2C9	CYP2C9
		Cytochrome P450 3A4	CYP3A4
		Tyrosine-protein kinase ITK/TSK	ITK
		Cell division protein kinase 8	CDK8
		Cyclin-dependent kinase 4/cyclin D	CDK4
		c-Jun N-terminal kinase 1	MAPK8
		c-Jun N-terminal kinase 3	MAPK10
		Serine/threonine-protein kinase mTOR	MTOR
		Hormone sensitive lipase	LIPE
		PI3-kinase p110-alpha subunit (by homology)	PIK3CA
		Transketolase	TKT
		Proto-oncogene tyrosine-protein kinase MER	MERTK
		Prostanoid EP4 receptor	PTGER4
		Carnitine O-palmitoyltransferase 1, liver isoform	CPT1A
		Complement factor D	CFD
MOL000280	(2R)-2-[(3S,5R,10S,13R,14R,16R,17R)-3,16-dihydroxy-4,4,10,13,14-pentamethyl-2,3,5,6,12,15,16,17-octahydro-1H-cyclopenta[a]phenanthren-17-yl]-5-isopropyl-hex-5-enoic acid	Protein-tyrosine phosphatase 1B	PTPN1
		DNA topoisomerase II alpha	TOP2A
		Prostaglandin E synthase	PTGES
		Androgen Receptor	AR
		11-beta-hydroxysteroid dehydrogenase 1	HSD11B1
		Glucocorticoid receptor	NR3C1
		DNA polymerase beta (by homology)	POLB
		Nitric oxide synthase, inducible	NOS2
		TNF-alpha	TNF
		Nuclear receptor ROR-gamma	RORC
		Receptor-type tyrosine-protein phosphatase F (LAR)	PTPRF
		T-cell protein-tyrosine phosphatase	PTPN2
		Low molecular weight phosphotyrosine protein phosphatase	ACP1
		Aldo-keto reductase family 1 member B10	AKR1B10
		CD81 antigen	CD81
		Cytochrome P450 19A1	CYP19A1
		Phosphodiesterase 4D	PDE4D
		Phospholipase A2 group 1B	PLA2G1B
		Dual specificity phosphatase Cdc25B	CDC25B
		Prostanoid EP2 receptor (by homology)	PTGER2
		Estrogen receptor alpha	ESR1
		Protein farnesyltransferase	FNTA
		Protein farnesyltransferase	FNTB
		Estrogen receptor beta	ESR2
		Vitamin D receptor	VDR
		Carboxylesterase 2	CES2
		Peroxisome proliferator-activated receptor alpha	PPARA
		Peroxisome proliferator-activated receptor delta	PPARD
		5-lipoxygenase activating protein	ALOX5AP
		Prostanoid DP receptor	PTGDR
		Prostanoid EP4 receptor (by homology)	PTGER4
		G protein-coupled receptor 44	PTGDR2
		11-beta-hydroxysteroid dehydrogenase 2	HSD11B2
		Peroxisome proliferator-activated receptor gamma	PPARG
		Protein kinase C eta	PRKCH
		Protein-tyrosine phosphatase 2C	PTPN11
		HMG-CoA reductase	HMGCR
		LXR-alpha	NR1H3
		Thyroid hormone receptor alpha	THRA
		Thyroid hormone receptor beta-1	THRB
		Progesterone receptor	PGR
		Beta-secretase 1	BACE1
		Testis-specific androgen-binding protein	SHBG
		Type-1 angiotensin II receptor	AGTR1
		Matrix metalloproteinase 3	MMP3
		Matrix metalloproteinase 1	MMP1
		Matrix metalloproteinase 2	MMP2
		Corticosteroid binding globulin	SERPINA6
		p53-binding protein Mdm-2	MDM2
		Glucose-6-phosphate 1-dehydrogenase	G6PD
		Cytochrome P450 51 (by homology)	CYP51A1
		Arachidonate 12-lipoxygenase	ALOX12
		Prostanoid EP1 receptor (by homology)	PTGER1
		Integrin alpha-4/beta-1	ITGB1
		Steroid 5-alpha-reductase 2	SRD5A2
		Angiotensin-converting enzyme	ACE
		Prostanoid EP3 receptor	PTGER3
		Endothelin receptor ET-A (by homology)	EDNRA
		Sigma opioid receptor	SIGMAR1
		Cytochrome P450 17A1	CYP17A1
		RAS guanyl releasing protein 3	RASGRP3
		Sphingosine 1-phosphate receptor Edg-5	S1PR2
		Butyrylcholinesterase	BCHE
		Transient receptor potential cation channel subfamily M member 8	TRPM8
		Cysteinyl leukotriene receptor 1	CYSLTR1
		Bile acid receptor FXR	NR1H4
		G-protein coupled bile acid receptor 1	GPBAR1
		Hydroxyacid oxidase 1	HAO1
		Fatty acid-binding protein, liver	FABP1
		Cytosolic phospholipase A2	PLA2G4A
		Leukotriene B4 receptor 1	LTB4R
		Matrix metalloproteinase 13	MMP13
		Thymidylate synthase (by homology)	TYMS
		Delta opioid receptor	OPRD1
		Kappa Opioid receptor	OPRK1
		Neprilysin (by homology)	MME
		Cystinyl aminopeptidase	LNPEP
		Phospholipase C-gamma-1	PLCG1
		Prostanoid FP receptor	PTGFR
MOL000282	ergosta-7,22E-dien-3beta-ol	Androgen Receptor	AR
		Niemann-Pick C1-like protein 1	NPC1L1
		LXR-alpha	NR1H3
		Norepinephrine transporter	SLC6A2
		Cytochrome P450 19A1	CYP19A1
		Nuclear receptor ROR-gamma	RORC
		Protein-tyrosine phosphatase 1B	PTPN1
		Butyrylcholinesterase	BCHE
		HMG-CoA reductase	HMGCR
		Cytochrome P450 51 (by homology)	CYP51A1
		Estrogen receptor alpha	ESR1
		Serotonin transporter	SLC6A4
		Cytochrome P450 17A1	CYP17A1
		Muscarinic acetylcholine receptor M2	CHRM2
		Acetylcholinesterase	ACHE
		Cytochrome P450 2C19	CYP2C19
		Testis-specific androgen-binding protein	SHBG
		Estrogen receptor beta	ESR2
		Sterol regulatory element-binding protein 2	SREBF2
MOL000283	Ergosterol peroxide	Nitric oxide synthase, inducible (by homology)	NOS2
		Cannabinoid receptor 1 (by homology)	CNR1
		Cannabinoid receptor 2	CNR2
		11-beta-hydroxysteroid dehydrogenase 2	HSD11B2
		Glycine receptor subunit alpha-1	GLRA1
		Anti-estrogen binding site (AEBS) (by homology)	DHCR7
		Dual specificity phosphatase Cdc25A	CDC25A
		p53-binding protein Mdm-2	MDM2
		Sonic hedgehog protein (by homology)	SHH
		Adenosine A1 receptor	ADORA1
		Adenosine A2a receptor	ADORA2A
		Hematopoietic prostaglandin D synthase	HPGDS
		Beta-secretase 1	BACE1
		Dual specificity phosphatase Cdc25B	CDC25B
		Serotonin 1a (5-HT1a) receptor	HTR1A
		Dopamine D2 receptor	DRD2
		LXR-beta	NR1H2
		Gamma-secretase	PSEN2
		Lanosterol synthase	LSS
		Vanilloid receptor	TRPV1
		Fatty acid synthase	FASN
		Protein Mdm4	MDM4
		Interleukin-8 receptor A	CXCR1
		Neurokinin 1 receptor	TACR1
		Phosphodiesterase 4A	PDE4A
		Phosphodiesterase 4B	PDE4B
		Phosphodiesterase 4D	PDE4D
		Phosphodiesterase 4C	PDE4C
		MAP kinase p38 alpha	MAPK14
		ALK tyrosine kinase receptor	ALK
		Corticotropin releasing factor receptor 1 (by homology)	CRHR1
		Sphingosine 1-phosphate receptor Edg-3	S1PR3
		Sphingosine 1-phosphate receptor Edg-1	S1PR1
		Thrombin	F2
		Cyclooxygenase-2	PTGS2
		Cathepsin K	CTSK
		Aurora kinase B/Inner centromere protein	AURKB
		Dual specificity protein kinase TTK	TTK
		Aldo-keto-reductase family 1 member C3	AKR1C3
		Neurokinin 2 receptor	TACR2
		Dopamine transporter	SLC6A3
		C-C chemokine receptor type 1	CCR1
		Cathepsin D	CTSD
		Calcium sensing receptor	CASR
MOL000285	(2R)-2-[(5R,10S,13R,14R,16R,17R)-16-hydroxy-3-keto-4,4,10,13,14-pentamethyl-1,2,5,6,12,15,16,17-octahydrocyclopenta[a]phenanthren-17-yl]-5-isopropyl-hex-5-enoic acid	DNA topoisomerase II alpha	TOP2A
		Protein-tyrosine phosphatase 1B	PTPN1
		Prostaglandin E synthase	PTGES
		Glucocorticoid receptor	NR3C1
		Androgen Receptor	AR
		T-cell protein-tyrosine phosphatase	PTPN2
		Nitric oxide synthase, inducible	NOS2
		TNF-alpha	TNF
		Protein farnesyltransferase	FNTA
		Protein farnesyltransferase	FNTB
		LXR-alpha	NR1H3
		Estrogen receptor alpha	ESR1
		Estrogen receptor beta	ESR2
		Peroxisome proliferator-activated receptor alpha	PPARA
		Vitamin D receptor	VDR
		Prostanoid EP2 receptor	PTGER2
		Peroxisome proliferator-activated receptor gamma	PPARG
		11-beta-hydroxysteroid dehydrogenase 1	HSD11B1
		Arachidonate 5-lipoxygenase	ALOX5
		Peroxisome proliferator-activated receptor delta	PPARD
		Prolyl endopeptidase	PREP
		DNA polymerase beta (by homology)	POLB
		Phosphodiesterase 4D	PDE4D
		Cysteinyl leukotriene receptor 1	CYSLTR1
		Nuclear receptor ROR-gamma	RORC
		Receptor-type tyrosine-protein phosphatase F (LAR)	PTPRF
		Low molecular weight phosphotyrosine protein phosphatase	ACP1
		Aldo-keto reductase family 1 member B10	AKR1B10
		Mineralocorticoid receptor	NR3C2
		Cytochrome P450 19A1	CYP19A1
		Prostanoid EP4 receptor	PTGER4
		Phospholipase A2 group 1B	PLA2G1B
		Testis-specific androgen-binding protein	SHBG
		Prostanoid DP receptor	PTGDR
		HMG-CoA reductase	HMGCR
		Corticosteroid binding globulin	SERPINA6
		Type-1 angiotensin II receptor	AGTR1
		Anandamide amidohydrolase	FAAH
		Dual specificity phosphatase Cdc25B	CDC25B
		Integrin alpha-4/beta-1	ITGB1
		Plasminogen activator inhibitor-1	SERPINE1
		Beta-secretase 1	BACE1
		Glucose-6-phosphate 1-dehydrogenase	G6PD
		Cytochrome P450 51 (by homology)	CYP51A1
		p53-binding protein Mdm-2	MDM2
		Dual specificity phosphatase Cdc25A	CDC25A
		11-beta-hydroxysteroid dehydrogenase 2	HSD11B2
		Protein-tyrosine phosphatase 1C	PTPN6
		C-C chemokine receptor type 1	CCR1
		CD81 antigen	CD81
		G protein-coupled receptor 44	PTGDR2
		Plectin	PLEC
		Progesterone receptor	PGR
		Sphingosine 1-phosphate receptor Edg-5	S1PR2
		Steroid 5-alpha-reductase 2	SRD5A2
		Matrix metalloproteinase 3	MMP3
		Matrix metalloproteinase 2	MMP2
		Butyrylcholinesterase	BCHE
		Cytosolic phospholipase A2	PLA2G4A
		Fatty acid binding protein adipocyte	FABP4
		Prostanoid EP1 receptor	PTGER1
		Ileal bile acid transporter	SLC10A2
		Cholecystokinin B receptor (by homology)	CCKBR
		Integrin alpha-V/beta-3	ITGAV
		Macrophage migration inhibitory factor	MIF
		HERG	KCNH2
		Matrix metalloproteinase 13	MMP13
		Matrix metalloproteinase 1	MMP1
		Matrix metalloproteinase 7	MMP7
		Niemann-Pick C1-like protein 1	NPC1L1
		Cytochrome P450 17A1	CYP17A1
		5-lipoxygenase activating protein	ALOX5AP
		Protein-tyrosine phosphatase 2C	PTPN11
		Prostanoid EP3 receptor	PTGER3
		FK506-binding protein 1A	FKBP1A
		Glucagon receptor	GCGR
		Neurotensin receptor 1	NTSR1
		Leukotriene B4 receptor 1	LTB4R
		Integrin alpha-4/beta-7	ITGB7
		Hematopoietic prostaglandin D synthase	HPGDS
		c-Jun N-terminal kinase 3	MAPK10
		Hydroxyacid oxidase 1	HAO1
		Liver glycogen phosphorylase	PYGL
		Cyclin-dependent kinase 9	CDK9
		Cyclooxygenase-2	PTGS2
		Fatty acid-binding protein, liver	FABP1
		Purinergic receptor P2Y12	P2RY12
		Endothelin receptor ET-B	EDNRB
		Endothelin receptor ET-A	EDNRA
		Integrin alpha-4	ITGA4
		Ubiquitin-like domain-containing CTD phosphatase 1	UBLCP1
		Serine/threonine-protein kinase Sgk1	SGK1
		Induced myeloid leukemia cell differentiation protein Mcl-1	MCL1
		Integrin alpha-IIb/beta-3	ITGA2B
		Peptidyl-prolyl cis-trans isomerase FKBP5	FKBP5
		Matrix metalloproteinase 9	MMP9
		FK506 binding protein 4	FKBP4
		Angiotensin-converting enzyme	ACE
		Matrix metalloproteinase 14	MMP14
		Heat shock protein HSP 90-alpha	HSP90AA1
		Matrix metalloproteinase 12	MMP12
MOL000287	3beta-Hydroxy-24-methylene-8-lanostene-21-oic acid	Prostaglandin E synthase	PTGES
		Protein-tyrosine phosphatase 1B	PTPN1
		T-cell protein-tyrosine phosphatase	PTPN2
		11-beta-hydroxysteroid dehydrogenase 1	HSD11B1
		Aldo-keto reductase family 1 member B10	AKR1B10
		Carboxylesterase 2	CES2
		Protein-tyrosine phosphatase 2C	PTPN11
		Protein-tyrosine phosphatase 1C	PTPN6
		Corticosteroid binding globulin	SERPINA6
		Testis-specific androgen-binding protein	SHBG
		Glucose-6-phosphate 1-dehydrogenase	G6PD
		Cytochrome P450 51 (by homology)	CYP51A1
		Telomerase reverse transcriptase	TERT
		11-beta-hydroxysteroid dehydrogenase 2	HSD11B2
		Dual specificity phosphatase Cdc25B	CDC25B
		Fatty acid binding protein adipocyte	FABP4
		Fatty acid binding protein muscle	FABP3
		Fatty acid binding protein epidermal	FABP5
		Fatty acid-binding protein, liver	FABP1
		Phosphodiesterase 4D	PDE4D
		Nitric oxide synthase, inducible (by homology)	NOS2
		Nuclear receptor ROR-gamma	RORC
		DNA polymerase beta	POLB
		Receptor-type tyrosine-protein phosphatase F (LAR)	PTPRF
		Low molecular weight phosphotyrosine protein phosphatase	ACP1
		Cytochrome P450 19A1	CYP19A1
		Sigma opioid receptor	SIGMAR1
		Cytochrome P450 17A1	CYP17A1
		Glucocorticoid receptor	NR3C1
		Phospholipase A2 group 1B	PLA2G1B
		Peroxisome proliferator-activated receptor gamma	PPARG
		Acyl-CoA desaturase	SCD
		Protein kinase C eta	PRKCH
		LXR-alpha	NR1H3
		SUMO-activating enzyme	SAE1
		HMG-CoA reductase	HMGCR
		Protein farnesyltransferase	FNTA
		Protein farnesyltransferase	FNTB
		CD81 antigen	CD81
		Dual specificity phosphatase Cdc25A	CDC25A
		DNA topoisomerase I	TOP1
		Progesterone receptor	PGR
		Prolyl endopeptidase	PREP
		Peroxisome proliferator-activated receptor alpha	PPARA
		Peroxisome proliferator-activated receptor delta	PPARD
		Androgen Receptor	AR
		Butyrylcholinesterase	BCHE
		Nuclear receptor ROR-alpha	RORA
		Estrogen receptor beta	ESR2
		Mineralocorticoid receptor	NR3C2
		DNA topoisomerase II alpha	TOP2A
		Anandamide amidohydrolase	FAAH
		Cyclooxygenase-1	PTGS1
		Free fatty acid receptor 1	FFAR1
		Niemann-Pick C1-like protein 1	NPC1L1
		Prostanoid EP2 receptor (by homology)	PTGER2
		Beta-secretase 1	BACE1
		Dopamine transporter	SLC6A3
		Adenosine A3 receptor	ADORA3
		Muscarinic acetylcholine receptor M2	CHRM2
		Serotonin transporter	SLC6A4
		Arachidonate 5-lipoxygenase	ALOX5
		MAP kinase ERK1	MAPK3
		Acetylcholinesterase	ACHE
		Prostanoid EP1 receptor (by homology)	PTGER1
		Cyclooxygenase-2	PTGS2
		Sterol regulatory element-binding protein 2	SREBF2
		Indoleamine 2,3-dioxygenase	IDO1
		Prostanoid EP4 receptor (by homology)	PTGER4
		Leukotriene B4 receptor 1	LTB4R
		Acyl coenzyme A:cholesterol acyltransferase	CES1
		Pregnane X receptor	NR1I2
		Estradiol 17-beta-dehydrogenase 3	HSD17B3
		Prostanoid EP3 receptor	PTGER3
		Solute carrier family 22 member 6 (by homology)	SLC22A6
		Estrogen receptor alpha	ESR1
		Steroid 5-alpha-reductase 2	SRD5A2
		TNF-alpha	TNF
		Nuclear receptor subfamily 1 group I member 3 (by homology)	NR1I3
		Norepinephrine transporter	SLC6A2
		Prostanoid IP receptor	PTGIR
		Bile acid receptor FXR	NR1H4
		Cytochrome P450 2C19	CYP2C19
		Vanilloid receptor	TRPV1
		Cannabinoid receptor 1 (by homology)	CNR1
		Squalene synthetase	FDFT1
		Prostanoid FP receptor	PTGFR
		Heat shock factor protein 1	HSF1
		G protein-coupled receptor 44	PTGDR2
		p53-binding protein Mdm-2	MDM2
		Cysteinyl leukotriene receptor 1	CYSLTR1
		5-lipoxygenase activating protein	ALOX5AP
MOL000289	pachymic acid	Prostaglandin E synthase	PTGES
		Protein-tyrosine phosphatase 1B	PTPN1
		Androgen Receptor	AR
		Cytochrome P450 17A1	CYP17A1
		Glucocorticoid receptor	NR3C1
		Mineralocorticoid receptor	NR3C2
		T-cell protein-tyrosine phosphatase	PTPN2
		11-beta-hydroxysteroid dehydrogenase 1	HSD11B1
		Cytochrome P450 19A1	CYP19A1
		Testis-specific androgen-binding protein	SHBG
		Aldo-keto reductase family 1 member C2	AKR1C2
		Aldo-keto reductase family 1 member C1	AKR1C1
		Protein farnesyltransferase	FNTA
		Protein farnesyltransferase	FNTB
		Endothelial PAS domain-containing protein 1	EPAS1
		Carboxylesterase 2	CES2
		Nitric oxide synthase, inducible (by homology)	NOS2
		Thrombin	F2
		Corticosteroid binding globulin	SERPINA6
		HMG-CoA reductase (by homology)	HMGCR
		11-beta-hydroxysteroid dehydrogenase 2	HSD11B2
		Progesterone receptor	PGR
		NACHT, LRR and PYD domains-containing protein 3	NLRP3
		Chymotrypsin C	CTRC
		Trypsin I	PRSS1
		Estradiol 17-beta-dehydrogenase 2	HSD17B2
		Aldo-keto-reductase family 1 member C3	AKR1C3
		Prolyl endopeptidase	PREP
		Cyclooxygenase-2	PTGS2
		Apoptosis regulator Bcl-X	BCL2L1
		Thromboxane A2 receptor	TBXA2R
		Inhibitor of nuclear factor kappa B kinase beta subunit	IKBKB
		Cytochrome P450 2C19	CYP2C19
		Anandamide amidohydrolase	FAAH
		Phospholipase A2 group IIA	PLA2G2A
		P-glycoprotein 1	ABCB1
		5-lipoxygenase activating protein	ALOX5AP
		LXR-alpha	NR1H3
		Endothelin receptor ET-B	EDNRB
		Cysteinyl leukotriene receptor 1	CYSLTR1
		Telomerase reverse transcriptase	TERT
		Arachidonate 5-lipoxygenase	ALOX5
		Sphingosine 1-phosphate receptor Edg-5	S1PR2
		G protein-coupled receptor 44	PTGDR2
		Vitamin D receptor	VDR
MOL000290	Poricoic acid A	Protein-tyrosine phosphatase 1B	PTPN1
		DNA topoisomerase II alpha	TOP2A
		Carboxylesterase 2	CES2
		Prostanoid FP receptor	PTGFR
		Prostanoid EP2 receptor	PTGER2
		Prostanoid EP4 receptor	PTGER4
		Peroxisome proliferator-activated receptor gamma	PPARG
		Prostanoid EP3 receptor	PTGER3
		Leukotriene B4 receptor 1	LTB4R
		Peroxisome proliferator-activated receptor alpha	PPARA
		Peroxisome proliferator-activated receptor delta	PPARD
		11-beta-hydroxysteroid dehydrogenase 1	HSD11B1
		Prostanoid EP1 receptor (by homology)	PTGER1
		Cytosolic phospholipase A2	PLA2G4A
		DNA polymerase beta (by homology)	POLB
		TNF-alpha	TNF
		Glucocorticoid receptor	NR3C1
		C-C chemokine receptor type 1	CCR1
		HMG-CoA reductase	HMGCR
		Matrix metalloproteinase 3	MMP3
		Matrix metalloproteinase 2	MMP2
		Phospholipase A2 group 1B	PLA2G1B
		Dual specificity phosphatase Cdc25B	CDC25B
		Low molecular weight phosphotyrosine protein phosphatase	ACP1
		Aldo-keto reductase family 1 member B10	AKR1B10
		Thromboxane-A synthase	TBXAS1
		Inosine-5'-monophosphate dehydrogenase 2	IMPDH2
		Testis-specific androgen-binding protein	SHBG
		Endothelin receptor ET-A (by homology)	EDNRA
		Tubulin--tyrosine ligase	TTL
		Inosine-5'-monophosphate dehydrogenase 1	IMPDH1
		Mineralocorticoid receptor	NR3C2
		Hydroxyacid oxidase 1	HAO1
MOL000291	Poricoic acid B	DNA topoisomerase II alpha	TOP2A
		Protein-tyrosine phosphatase 1B	PTPN1
		Carboxylesterase 2	CES2
		Prostanoid EP2 receptor	PTGER2
		Cytochrome P450 19A1	CYP19A1
		Peroxisome proliferator-activated receptor gamma	PPARG
		Glucocorticoid receptor	NR3C1
		Peroxisome proliferator-activated receptor alpha	PPARA
		Peroxisome proliferator-activated receptor delta	PPARD
		Prostanoid EP1 receptor (by homology)	PTGER1
		Leukotriene B4 receptor 1	LTB4R
		TNF-alpha	TNF
		LXR-alpha	NR1H3
		Prostanoid EP4 receptor (by homology)	PTGER4
		Prostanoid FP receptor	PTGFR
		Prostanoid EP3 receptor	PTGER3
		Androgen Receptor	AR
		Protein farnesyltransferase	FNTA
		Protein farnesyltransferase	FNTB
		Cytochrome P450 26A1	CYP26A1
		C-C chemokine receptor type 1	CCR1
		Inosine-5'-monophosphate dehydrogenase 1	IMPDH1
		Thromboxane-A synthase	TBXAS1
		Inosine-5'-monophosphate dehydrogenase 2	IMPDH2
		Cytosolic phospholipase A2	PLA2G4A
		Testis-specific androgen-binding protein	SHBG
		Thymidylate synthase (by homology)	TYMS
		11-beta-hydroxysteroid dehydrogenase 1	HSD11B1
		Cytochrome P450 26B1	CYP26B1
		Matrix metalloproteinase 3	MMP3
		Matrix metalloproteinase 2	MMP2
		Nitric oxide synthase, inducible	NOS2
		HMG-CoA reductase	HMGCR
		GABA transporter 1 (by homology)	SLC6A1
		Progesterone receptor	PGR
		Coagulation factor XI	F11
		Hydroxyacid oxidase 1	HAO1
MOL000292	poricoic acid C	DNA topoisomerase II alpha	TOP2A
		LXR-alpha	NR1H3
		Carboxylesterase 2	CES2
		Glucocorticoid receptor	NR3C1
		Protein-tyrosine phosphatase 1B	PTPN1
		Prostaglandin E synthase	PTGES
		Peroxisome proliferator-activated receptor gamma	PPARG
		Leukotriene B4 receptor 1	LTB4R
		Estrogen receptor alpha	ESR1
		Estrogen receptor beta	ESR2
		Prostanoid EP2 receptor (by homology)	PTGER2
		DNA polymerase beta (by homology)	POLB
		Arachidonate 12-lipoxygenase	ALOX12
		T-cell protein-tyrosine phosphatase	PTPN2
		Prostanoid EP1 receptor	PTGER1
		Arachidonate 5-lipoxygenase	ALOX5
		Mineralocorticoid receptor	NR3C2
		Progesterone receptor	PGR
		Steroid 5-alpha-reductase 2	SRD5A2
		Testis-specific androgen-binding protein	SHBG
		Prostanoid EP4 receptor (by homology)	PTGER4
		Telomerase reverse transcriptase	TERT
		Fatty acid-binding protein, liver	FABP1
		Peroxisome proliferator-activated receptor alpha	PPARA
		Fatty acid binding protein adipocyte	FABP4
		Androgen Receptor	AR
		Peroxisome proliferator-activated receptor delta	PPARD
		Cytochrome P450 19A1	CYP19A1
		Fatty acid binding protein muscle	FABP3
		Fatty acid binding protein epidermal	FABP5
		11-beta-hydroxysteroid dehydrogenase 1	HSD11B1
		Dual specificity phosphatase Cdc25A	CDC25A
		DNA topoisomerase I	TOP1
		Protein kinase C eta	PRKCH
		Corticosteroid binding globulin	SERPINA6
		Glucose-6-phosphate 1-dehydrogenase	G6PD
		Cytochrome P450 51 (by homology)	CYP51A1
		Arachidonate 15-lipoxygenase	ALOX15
		Transient receptor potential cation channel subfamily A member 1	TRPA1
		HMG-CoA reductase	HMGCR
		11-beta-hydroxysteroid dehydrogenase 2	HSD11B2
		G protein-coupled receptor 44	PTGDR2
		Cytosolic phospholipase A2	PLA2G4A
		Niemann-Pick C1-like protein 1	NPC1L1
		Sigma opioid receptor	SIGMAR1
		Cytochrome P450 17A1	CYP17A1
		Protein-tyrosine phosphatase 1C	PTPN6
		Hydroxyacid oxidase 1	HAO1
		Anandamide amidohydrolase	FAAH
		Thromboxane-A synthase	TBXAS1
		p53-binding protein Mdm-2	MDM2
		Dopamine transporter	SLC6A3
		MAP kinase ERK1	MAPK3
		Protein farnesyltransferase	FNTA
		Protein farnesyltransferase	FNTB
		Chymase	CMA1
		Cathepsin G	CTSG
		Oxytocin receptor (by homology)	OXTR
		Nitric oxide synthase, inducible	NOS2
		Solute carrier family 22 member 12	SLC22A12
		Prostanoid IP receptor	PTGIR
		HERG	KCNH2
		Free fatty acid receptor 1	FFAR1
		Autotaxin	ENPP2
		Sn1-specific diacylglycerol lipase alpha	DAGLA
		TNF-alpha	TNF
		Cytochrome P450 26B1	CYP26B1
		Apoptosis regulator Bcl-X	BCL2L1
		Cytochrome P450 26A1	CYP26A1
MOL000296	hederagenin	CD81 antigen	CD81
		Protein-tyrosine phosphatase 1B	PTPN1
		DNA polymerase beta	POLB
		11-beta-hydroxysteroid dehydrogenase 1	HSD11B1
		Aldo-keto reductase family 1 member B10	AKR1B10
		Nuclear receptor ROR-gamma	RORC
		Receptor-type tyrosine-protein phosphatase F (LAR)	PTPRF
		T-cell protein-tyrosine phosphatase	PTPN2
		Low molecular weight phosphotyrosine protein phosphatase	ACP1
		Phospholipase A2 group 1B	PLA2G1B
		Dual specificity phosphatase Cdc25B	CDC25B
		Phosphodiesterase 4D	PDE4D
		Prostaglandin E synthase	PTGES
		Protein-tyrosine phosphatase 1C	PTPN6
		Nitric oxide synthase, inducible	NOS2
		Carboxylesterase 2	CES2
		Fatty acid-binding protein, liver	FABP1
		Telomerase reverse transcriptase	TERT
		Acyl-CoA desaturase	SCD
		Prolyl endopeptidase	PREP
		Peroxisome proliferator-activated receptor gamma	PPARG
		Leukotriene B4 receptor 1	LTB4R
		Dual specificity phosphatase Cdc25A	CDC25A
		Protein farnesyltransferase	FNTA
		Protein farnesyltransferase	FNTB
		Cytochrome P450 19A1	CYP19A1
		Arachidonate 5-lipoxygenase	ALOX5
		Cyclooxygenase-2	PTGS2
		Anandamide amidohydrolase	FAAH
		Peroxisome proliferator-activated receptor alpha	PPARA
		Peroxisome proliferator-activated receptor delta	PPARD
		Mineralocorticoid receptor	NR3C2
		Androgen Receptor	AR
		11-beta-hydroxysteroid dehydrogenase 2	HSD11B2
		Corticosteroid binding globulin	SERPINA6
		Testis-specific androgen-binding protein	SHBG
		Glucose-6-phosphate 1-dehydrogenase	G6PD
		Cytochrome P450 51 (by homology)	CYP51A1
		Fatty acid binding protein adipocyte	FABP4
		Fatty acid binding protein muscle	FABP3
		Fatty acid binding protein epidermal	FABP5
		Cyclooxygenase-1	PTGS1
		Estrogen receptor beta	ESR2
		Protein-tyrosine phosphatase 2C	PTPN11
		Niemann-Pick C1-like protein 1	NPC1L1
		Sigma opioid receptor	SIGMAR1
		Cytochrome P450 17A1	CYP17A1
		Glucocorticoid receptor	NR3C1
		HMG-CoA reductase	HMGCR
		Dopamine transporter	SLC6A3
		Adenosine A3 receptor	ADORA3
		Prostanoid EP2 receptor (by homology)	PTGER2
		Progesterone receptor	PGR
		Serotonin transporter	SLC6A4
		DNA topoisomerase I	TOP1
		Protein kinase C eta	PRKCH
		LXR-alpha	NR1H3
		Prostanoid EP4 receptor	PTGER4
		AMP deaminase 2	AMPD2
		Glutamate receptor ionotropic kainate 1	GRIK1
		Muscarinic acetylcholine receptor M2	CHRM2
		Norepinephrine transporter	SLC6A2
		Glutamate receptor ionotropic kainate 2	GRIK2
		G-protein coupled bile acid receptor 1	GPBAR1
		G protein-coupled receptor 44	PTGDR2
		Bile acid receptor FXR	NR1H4
		Prostanoid IP receptor	PTGIR
		Interleukin-6	IL6
		Glutamine synthetase	GLUL
		Type-1 angiotensin II receptor	AGTR1
		Nuclear receptor ROR-alpha	RORA
		5-lipoxygenase activating protein	ALOX5AP
		Butyrylcholinesterase	BCHE
MOL000300	dehydroeburicoic acid	DNA topoisomerase II alpha	TOP2A
		Prostaglandin E synthase	PTGES
		Protein-tyrosine phosphatase 1B	PTPN1
		DNA polymerase beta (by homology)	POLB
		Cytochrome P450 19A1	CYP19A1
		Glucocorticoid receptor	NR3C1
		T-cell protein-tyrosine phosphatase	PTPN2
		11-beta-hydroxysteroid dehydrogenase 1	HSD11B1
		Aldo-keto reductase family 1 member B10	AKR1B10
		Protein-tyrosine phosphatase 1C	PTPN6
		Androgen Receptor	AR
		TNF-alpha	TNF
		Protein-tyrosine phosphatase 2C	PTPN11
		Phosphodiesterase 4D	PDE4D
		LXR-alpha	NR1H3
		Nuclear receptor ROR-gamma	RORC
		Receptor-type tyrosine-protein phosphatase F (LAR)	PTPRF
		Low molecular weight phosphotyrosine protein phosphatase	ACP1
		Carboxylesterase 2	CES2
		Corticosteroid binding globulin	SERPINA6
		Testis-specific androgen-binding protein	SHBG
		Glucose-6-phosphate 1-dehydrogenase	G6PD
		Cytochrome P450 51 (by homology)	CYP51A1
		Estrogen receptor alpha	ESR1
		Estrogen receptor beta	ESR2
		Vitamin D receptor	VDR
		Dual specificity phosphatase Cdc25B	CDC25B
		Telomerase reverse transcriptase	TERT
		Arachidonate 12-lipoxygenase	ALOX12
		Nitric oxide synthase, inducible (by homology)	NOS2
		Peroxisome proliferator-activated receptor gamma	PPARG
		Phospholipase A2 group 1B	PLA2G1B
		Sigma opioid receptor	SIGMAR1
		Cytochrome P450 17A1	CYP17A1
		11-beta-hydroxysteroid dehydrogenase 2	HSD11B2
		HMG-CoA reductase	HMGCR
		Fatty acid binding protein muscle	FABP3
		Fatty acid binding protein epidermal	FABP5
		Fatty acid-binding protein, liver	FABP1
		Mineralocorticoid receptor	NR3C2
		Inhibitor of nuclear factor kappa B kinase beta subunit	IKBKB
		SUMO-activating enzyme	SAE1 UBA2
		Protein kinase C eta	PRKCH
		Protein farnesyltransferase	FNTB
		Protein farnesyltransferase	FNTA
		Dual specificity phosphatase Cdc25A	CDC25A
		Acyl-CoA desaturase	SCD
		Progesterone receptor	PGR
		DNA topoisomerase I	TOP1
		CD81 antigen	CD81
		Nuclear receptor ROR-alpha	RORA
		Apoptosis regulator Bcl-X	BCL2L1
		Butyrylcholinesterase	BCHE
		Prostanoid EP2 receptor (by homology)	PTGER2
		Hydroxyacid oxidase 1	HAO1
		Arachidonate 5-lipoxygenase	ALOX5
		Phospholipase C-gamma-1	PLCG1
		p53-binding protein Mdm-2	MDM2
		Prostanoid EP1 receptor (by homology)	PTGER1
		Leukotriene B4 receptor 1	LTB4R
		Prolyl endopeptidase	PREP
		5-lipoxygenase activating protein	ALOX5AP
		Peroxisome proliferator-activated receptor delta	PPARD
		Cyclooxygenase-1	PTGS1
		Peroxisome proliferator-activated receptor alpha	PPARA
		Prostanoid EP4 receptor (by homology)	PTGER4
		Type-1 angiotensin II receptor	AGTR1
		Steroid 5-alpha-reductase 2	SRD5A2
		RAS guanyl releasing protein 3	RASGRP3
		Anandamide amidohydrolase	FAAH
		Niemann-Pick C1-like protein 1	NPC1L1
		G protein-coupled receptor 44	PTGDR2

## Sheet: Zexie
MolId	MolName	Target	Symbol
MOL000359	sitosterol	HMG-CoA reductase	HMGCR
MOL000359	sitosterol	Cytochrome P450 51 (by homology)	CYP51A1
MOL000359	sitosterol	Androgen Receptor	AR
MOL000359	sitosterol	Niemann-Pick C1-like protein 1	NPC1L1
MOL000359	sitosterol	LXR-alpha	NR1H3
MOL000359	sitosterol	Cytochrome P450 17A1	CYP17A1
MOL000359	sitosterol	Nuclear receptor ROR-gamma	RORC
MOL000359	sitosterol	Cytochrome P450 19A1	CYP19A1
MOL000359	sitosterol	Estrogen receptor beta	ESR2
MOL000359	sitosterol	Estrogen receptor alpha	ESR1
MOL000359	sitosterol	Testis-specific androgen-binding protein	SHBG
MOL000359	sitosterol	Sterol regulatory element-binding protein 2	SREBF2
MOL000359	sitosterol	Cytochrome P450 2C19	CYP2C19
MOL000359	sitosterol	Norepinephrine transporter	SLC6A2
MOL000359	sitosterol	Butyrylcholinesterase	BCHE
MOL000359	sitosterol	Nuclear receptor ROR-alpha	RORA
MOL000359	sitosterol	Protein-tyrosine phosphatase 1B	PTPN1
MOL000359	sitosterol	Corticosteroid binding globulin	SERPINA6
MOL000359	sitosterol	Serotonin transporter	SLC6A4
MOL000359	sitosterol	Glucose-6-phosphate 1-dehydrogenase	G6PD
MOL000359	sitosterol	Nuclear receptor subfamily 1 group I member 3 (by homology)	NR1I3
MOL000359	sitosterol	Muscarinic acetylcholine receptor M2	CHRM2
MOL000359	sitosterol	Acetylcholinesterase	ACHE
MOL000359	sitosterol	Vitamin D receptor	VDR
MOL000359	sitosterol	Carboxylesterase 2	CES2
MOL000359	sitosterol	LXR-beta	NR1H2
MOL000359	sitosterol	Dual specificity phosphatase Cdc25A	CDC25A
MOL000359	sitosterol	Prostanoid EP1 receptor (by homology)	PTGER1
MOL000359	sitosterol	Prostanoid EP2 receptor (by homology)	PTGER2
MOL000359	sitosterol	11-beta-hydroxysteroid dehydrogenase 1	HSD11B1
MOL000359	sitosterol	Anti-estrogen binding site (AEBS) (by homology)	DHCR7
MOL000359	sitosterol	Glycine receptor subunit alpha-1	GLRA1
MOL000359	sitosterol	Peroxisome proliferator-activated receptor delta	PPARD
MOL000359	sitosterol	Squalene monooxygenase	SQLE
MOL000359	sitosterol	Protein-tyrosine phosphatase 1C	PTPN6
MOL000359	sitosterol	Squalene synthetase (by homology)	FDFT1
MOL000359	sitosterol	Nitric oxide synthase, inducible (by homology)	NOS2
MOL000359	sitosterol	Glucocorticoid receptor	NR3C1
MOL000359	sitosterol	Dual specificity phosphatase Cdc25B	CDC25B
MOL000359	sitosterol	Sonic hedgehog protein (by homology)	SHH
MOL000359	sitosterol	UDP-glucuronosyltransferase 2B7	UGT2B7
MOL000359	sitosterol	11-beta-hydroxysteroid dehydrogenase 2	HSD11B2
MOL000359	sitosterol	Dopamine D2 receptor	DRD2
MOL000359	sitosterol	DNA polymerase beta (by homology)	POLB
MOL000830	Alisol B	Carboxylesterase 2	CES2
MOL000830	Alisol B	Protein-tyrosine phosphatase 1B	PTPN1
MOL000830	Alisol B	11-beta-hydroxysteroid dehydrogenase 1	HSD11B1
MOL000830	Alisol B	HMG-CoA reductase	HMGCR
MOL000830	Alisol B	Cytochrome P450 17A1	CYP17A1
MOL000830	Alisol B	LXR-alpha	NR1H3
MOL000830	Alisol B	LXR-beta	NR1H2
MOL000830	Alisol B	Cyclooxygenase-2	PTGS2
MOL000830	Alisol B	C-C chemokine receptor type 1	CCR1
MOL000830	Alisol B	Cytochrome P450 19A1	CYP19A1
MOL000830	Alisol B	Cannabinoid receptor 2	CNR2
MOL000830	Alisol B	p53-binding protein Mdm-2	MDM2
MOL000830	Alisol B	Protein kinase C alpha	PRKCA
MOL000830	Alisol B	Pregnane X receptor	NR1I2
MOL000830	Alisol B	Androgen Receptor	AR
MOL000830	Alisol B	Serine/threonine-protein kinase mTOR	MTOR
MOL000830	Alisol B	Poly [ADP-ribose] polymerase-1	PARP1
MOL000830	Alisol B	PI3-kinase p110-alpha subunit	PIK3CA
MOL000830	Alisol B	Cyclin T1	CCNT1
MOL000830	Alisol B	Period circadian protein homolog 2	PER2
MOL000830	Alisol B	Phosphodiesterase 10A	PDE10A
MOL000830	Alisol B	MAP kinase p38 alpha	MAPK14
MOL000830	Alisol B	Isocitrate dehydrogenase [NADP] cytoplasmic	IDH1
MOL000830	Alisol B	Prostaglandin E synthase	PTGES
MOL000830	Alisol B	Vasopressin V1a receptor	AVPR1A
MOL000830	Alisol B	EZH2/SUZ12/EED/RBBP7/RBBP4	EZH2
MOL000830	Alisol B	Cannabinoid receptor 1	CNR1
MOL000830	Alisol B	Tyrosine-protein kinase JAK3	JAK3
MOL000830	Alisol B	Liver glycogen phosphorylase	PYGL
MOL000830	Alisol B	Gamma-secretase	PSEN2
MOL000830	Alisol B	Beta amyloid A4 protein	APP
MOL000830	Alisol B	C-X-C chemokine receptor type 3	CXCR3
MOL000830	Alisol B	Cyclin-dependent kinase 4/cyclin D1	CCND1
MOL000830	Alisol B	Cyclin-dependent kinase 2/cyclin E	CCNE2
MOL000830	Alisol B	P2X purinoceptor 3	P2RX3
MOL000830	Alisol B	Cell division protein kinase 8	CDK8
MOL000830	Alisol B	c-Jun N-terminal kinase 1	MAPK8
MOL000830	Alisol B	Microtubule-associated serine/threonine-protein kinase 3	MAST3
MOL000830	Alisol B	Mitogen-activated protein kinase kinase kinase 14	MAP3K14
MOL000830	Alisol B	Vasopressin V2 receptor	AVPR2
MOL000830	Alisol B	Muscle glycogen phosphorylase	PYGM
MOL000830	Alisol B	Glycogen synthase kinase-3 alpha	GSK3A
MOL000830	Alisol B	Interleukin-6 receptor subunit beta	IL6ST
MOL000830	Alisol B	PI3-kinase p110-beta subunit	PIK3CB
MOL000830	Alisol B	Orexin receptor 2	HCRTR2
MOL000830	Alisol B	Orexin receptor 1	HCRTR1
MOL000830	Alisol B	Ileal bile acid transporter	SLC10A2
MOL000830	Alisol B	Nitric oxide synthase, inducible (by homology)	NOS2
MOL000830	Alisol B	Tyrosine-protein kinase FYN	FYN
MOL000830	Alisol B	Melatonin receptor 1A	MTNR1A
MOL000830	Alisol B	Melatonin receptor 1B	MTNR1B
MOL000830	Alisol B	Epidermal growth factor receptor erbB1	EGFR
MOL000830	Alisol B	Platelet-derived growth factor receptor	PDGFRA
MOL000830	Alisol B	Platelet-derived growth factor receptor	PDGFRB
MOL000830	Alisol B	Adenosine A2a receptor	ADORA2A
MOL000830	Alisol B	Vascular endothelial growth factor receptor 2	KDR
MOL000830	Alisol B	Renin	REN
MOL000830	Alisol B	Ephrin type-B receptor 3	EPHB3
MOL000830	Alisol B	DNA polymerase alpha subunit	POLA1
MOL000830	Alisol B	Potassium channel subfamily K member 3	KCNK3
MOL000830	Alisol B	Tyrosine-protein kinase SYK	SYK
MOL000830	Alisol B	MAP kinase ERK2	MAPK1
MOL000830	Alisol B	Phosphodiesterase 2A	PDE2A
MOL000830	Alisol B	Mitogen-activated protein kinase kinase kinase 11	MAP3K11
MOL000830	Alisol B	Mitogen-activated protein kinase kinase kinase 9	MAP3K9
MOL000830	Alisol B	Calcium sensing receptor	CASR
MOL000830	Alisol B	Adenosine A2b receptor	ADORA2B
MOL000830	Alisol B	Insulin receptor	INSR
MOL000830	Alisol B	Tyrosine-protein kinase ITK/TSK	ITK
MOL000830	Alisol B	Serine/threonine-protein kinase Chk1	CHEK1
MOL000830	Alisol B	Protein farnesyltransferase	FNTA FNTB
MOL000830	Alisol B	Neurokinin 1 receptor	TACR1
MOL000830	Alisol B	Cyclin-dependent kinase 9	CDK9
MOL000830	Alisol B	Kinesin-like protein 1	KIF11
MOL000830	Alisol B	c-Jun N-terminal kinase 2	MAPK9
MOL000830	Alisol B	Serine/threonine-protein kinase Aurora-A	AURKA
MOL000830	Alisol B	CaM kinase II	CAMK2D
MOL000830	Alisol B	CDK8/Cyclin C	CDK8
MOL000830	Alisol B	Metabotropic glutamate receptor 1	GRM1
MOL000830	Alisol B	Mixed lineage kinase 7	MAP3K20
MOL000830	Alisol B	Geranylgeranyl transferase type I beta subunit	PGGT1B
MOL000830	Alisol B	TGF-beta receptor type II	TGFBR2
MOL000830	Alisol B	TGF-beta receptor type I	TGFBR1
MOL000830	Alisol B	Bromodomain-containing protein 4	BRD4
MOL000830	Alisol B	Bromodomain-containing protein 2	BRD2
MOL000830	Alisol B	Bromodomain-containing protein 3	BRD3
MOL000830	Alisol B	Macrophage colony stimulating factor receptor	CSF1R
MOL000830	Alisol B	Tyrosine-protein kinase ABL	ABL1
MOL000830	Alisol B	Vascular endothelial growth factor receptor 1	FLT1
MOL000830	Alisol B	Platelet-derived growth factor receptor beta	PDGFRB
MOL000830	Alisol B	Stem cell growth factor receptor	KIT
MOL000830	Alisol B	Insulin-like growth factor I receptor	IGF1R
MOL000830	Alisol B	Tyrosine-protein kinase receptor FLT3	FLT3
MOL000830	Alisol B	Kinesin-1 heavy chain/ Tyrosine-protein kinase receptor RET	RET
MOL000830	Alisol B	Tyrosine-protein kinase LCK	LCK
MOL000830	Alisol B	Tyrosine-protein kinase SRC	SRC
MOL000830	Alisol B	Macrophage-stimulating protein receptor	MST1R
MOL000830	Alisol B	Fibroblast growth factor receptor 3	FGFR3
MOL000830	Alisol B	Tyrosine-protein kinase ZAP-70	ZAP70
MOL000830	Alisol B	Nerve growth factor receptor Trk-A	NTRK1
MOL000830	Alisol B	Tyrosine-protein kinase JAK2	JAK2
MOL000831	Alisol B monoacetate	Carboxylesterase 2	CES2
MOL000831	Alisol B monoacetate	Protein kinase C alpha	PRKCA
MOL000831	Alisol B monoacetate	Protein kinase C theta	PRKCQ
MOL000831	Alisol B monoacetate	Protein kinase C delta	PRKCD
MOL000831	Alisol B monoacetate	HMG-CoA reductase (by homology)	HMGCR
MOL000831	Alisol B monoacetate	Nitric oxide synthase, inducible (by homology)	NOS2
MOL000831	Alisol B monoacetate	11-beta-hydroxysteroid dehydrogenase 1	HSD11B1
MOL000831	Alisol B monoacetate	Cyclooxygenase-2	PTGS2
MOL000831	Alisol B monoacetate	Protein farnesyltransferase	FNTA
MOL000831	Alisol B monoacetate	Protein farnesyltransferase	FNTB
MOL000831	Alisol B monoacetate	Geranylgeranyl transferase type I	PGGT1B
MOL000831	Alisol B monoacetate	Protein-tyrosine phosphatase 1B	PTPN1
MOL000831	Alisol B monoacetate	Methionine aminopeptidase 2	METAP2
MOL000831	Alisol B monoacetate	Protein kinase C beta	PRKCB
MOL000831	Alisol B monoacetate	Protein kinase C gamma	PRKCG
MOL000831	Alisol B monoacetate	Protein kinase C epsilon	PRKCE
MOL000831	Alisol B monoacetate	Protein kinase C eta	PRKCH
MOL000831	Alisol B monoacetate	Neurokinin 1 receptor	TACR1
MOL000831	Alisol B monoacetate	Transient receptor potential cation channel subfamily V member 4	TRPV4
MOL000831	Alisol B monoacetate	P2X purinoceptor 3	P2RX3
MOL000831	Alisol B monoacetate	Tyrosine-protein kinase JAK3	JAK3
MOL000831	Alisol B monoacetate	C5a anaphylatoxin chemotactic receptor	C5AR1
MOL000831	Alisol B monoacetate	Cannabinoid receptor 1	CNR1
MOL000831	Alisol B monoacetate	Cytochrome P450 19A1	CYP19A1
MOL000831	Alisol B monoacetate	Inhibitor of NF-kappa-B kinase (IKK)	CHUK
MOL000831	Alisol B monoacetate	Dopamine D4 receptor	DRD4
MOL000831	Alisol B monoacetate	Dopamine D3 receptor	DRD3
MOL000831	Alisol B monoacetate	Cannabinoid receptor 2	CNR2
MOL000831	Alisol B monoacetate	Vasopressin V1a receptor	AVPR1A
MOL000831	Alisol B monoacetate	Phosphodiesterase 4D	PDE4D
MOL000831	Alisol B monoacetate	C-C chemokine receptor type 1	CCR1
MOL000831	Alisol B monoacetate	Vascular endothelial growth factor receptor 2	KDR
MOL000831	Alisol B monoacetate	Proteinase-activated receptor 1	F2R
MOL000831	Alisol B monoacetate	p53-binding protein Mdm-2	MDM2
MOL000831	Alisol B monoacetate	Beta secretase 2	BACE2
MOL000831	Alisol B monoacetate	Cathepsin D	CTSD
MOL000831	Alisol B monoacetate	Period circadian protein homolog 2	PER2
MOL000831	Alisol B monoacetate	Estradiol 17-beta-dehydrogenase 3	HSD17B3
MOL000831	Alisol B monoacetate	Mitogen-activated protein kinase kinase kinase 14	MAP3K14
MOL000831	Alisol B monoacetate	Phosphodiesterase 10A	PDE10A
MOL000831	Alisol B monoacetate	Dopamine transporter	SLC6A3
MOL000831	Alisol B monoacetate	Tyrosine-protein kinase FYN	FYN
MOL000831	Alisol B monoacetate	Epidermal growth factor receptor erbB1	EGFR
MOL000831	Alisol B monoacetate	Platelet-derived growth factor receptor	PDGFRA
MOL000831	Alisol B monoacetate	Platelet-derived growth factor receptor	PDGFRB
MOL000831	Alisol B monoacetate	Steryl-sulfatase	STS
MOL000831	Alisol B monoacetate	MAP kinase ERK2	MAPK1
MOL000831	Alisol B monoacetate	Voltage-gated potassium channel subunit Kv1.5	KCNA5
MOL000831	Alisol B monoacetate	Ephrin type-B receptor 3	EPHB3
MOL000831	Alisol B monoacetate	dUTP pyrophosphatase	DUT
MOL000831	Alisol B monoacetate	Thrombin	F2
MOL000831	Alisol B monoacetate	Cytochrome P450 17A1	CYP17A1
MOL000831	Alisol B monoacetate	Renin	REN
MOL000831	Alisol B monoacetate	Glucocorticoid receptor	NR3C1
MOL000831	Alisol B monoacetate	Inhibitor of nuclear factor kappa B kinase beta subunit	IKBKB
MOL000831	Alisol B monoacetate	Smoothened homolog	SMO
MOL000831	Alisol B monoacetate	Phosphodiesterase 2A	PDE2A
MOL000831	Alisol B monoacetate	MAP kinase p38 alpha	MAPK14
MOL000831	Alisol B monoacetate	Melanin-concentrating hormone receptor 1	MCHR1
MOL000831	Alisol B monoacetate	Thymidine kinase, mitochondrial	TK2
MOL000831	Alisol B monoacetate	Cell division protein kinase 8	CDK8
MOL000831	Alisol B monoacetate	Melanocortin receptor 4	MC4R
MOL000831	Alisol B monoacetate	Melanocortin receptor 1	MC1R
MOL000831	Alisol B monoacetate	Melanocortin receptor 5	MC5R
MOL000831	Alisol B monoacetate	Melanocortin receptor 3	MC3R
MOL000831	Alisol B monoacetate	Tyrosine-protein kinase JAK1	JAK1
MOL000831	Alisol B monoacetate	Sphingosine 1-phosphate receptor Edg-3	S1PR3
MOL000831	Alisol B monoacetate	Prostaglandin E synthase	PTGES
MOL000831	Alisol B monoacetate	Pregnane X receptor	NR1I2
MOL000831	Alisol B monoacetate	Norepinephrine transporter	SLC6A2
MOL000831	Alisol B monoacetate	Serine/threonine-protein kinase Aurora-B	AURKB
MOL000831	Alisol B monoacetate	Potassium channel subfamily K member 3	KCNK3
MOL000831	Alisol B monoacetate	Aurora kinase A-interacting protein	AURKAIP1
MOL000831	Alisol B monoacetate	Mineralocorticoid receptor	NR3C2
MOL000831	Alisol B monoacetate	Endothelin receptor ET-B	EDNRB
MOL000831	Alisol B monoacetate	Rho-associated protein kinase 2	ROCK2
MOL000831	Alisol B monoacetate	Serine/threonine-protein kinase Chk1	CHEK1
MOL000831	Alisol B monoacetate	Serine/threonine-protein kinase Aurora-A	AURKA
MOL000831	Alisol B monoacetate	Pepsin A	PGA5
MOL000831	Alisol B monoacetate	LDL receptor	LDLR
MOL000831	Alisol B monoacetate	Matrix metalloproteinase 1	MMP1
MOL000831	Alisol B monoacetate	Androgen Receptor	AR
MOL000831	Alisol B monoacetate	Coagulation factor IX	F9
MOL000831	Alisol B monoacetate	Thrombin and coagulation factor X	F10
MOL000831	Alisol B monoacetate	Cyclin-dependent kinase 9	CDK9
MOL000831	Alisol B monoacetate	Voltage-gated N-type calcium channel alpha-1B subunit	CACNA1B
MOL000831	Alisol B monoacetate	Anandamide amidohydrolase	FAAH
MOL000831	Alisol B monoacetate	Macrophage colony stimulating factor receptor (by homology)	CSF1R
MOL000831	Alisol B monoacetate	Insulin-like growth factor I receptor	IGF1R
MOL000831	Alisol B monoacetate	Bile acid receptor FXR	NR1H4
MOL000831	Alisol B monoacetate	Dopamine D1 receptor	DRD1
MOL000831	Alisol B monoacetate	Serotonin 2a (5-HT2a) receptor	HTR2A
MOL000831	Alisol B monoacetate	Serotonin 2c (5-HT2c) receptor	HTR2C
MOL000831	Alisol B monoacetate	ADAMTS5	ADAMTS5
MOL000831	Alisol B monoacetate	ADAMTS4	ADAMTS4
MOL000831	Alisol B monoacetate	Glycine transporter 1	SLC6A9
MOL000831	Alisol B monoacetate	Ileal bile acid transporter	SLC10A2
MOL000831	Alisol B monoacetate	Matrix metalloproteinase 13	MMP13
MOL000831	Alisol B monoacetate	Cholecystokinin B receptor (by homology)	CCKBR
MOL000831	Alisol B monoacetate	Matrix metalloproteinase 2	MMP2
MOL000831	Alisol B monoacetate	Matrix metalloproteinase 14	MMP14
MOL000831	Alisol B monoacetate	UDP-N-acetylglucosamine--peptide N-acetylglucosaminyltransferase 110 kDa subunit	OGT
MOL000832	alisol,b,23-acetate	Cytochrome P450 19A1	CYP19A1
MOL000832	alisol,b,23-acetate	Estradiol 17-beta-dehydrogenase 3	HSD17B3
MOL000832	alisol,b,23-acetate	Vitamin D receptor	VDR
MOL000832	alisol,b,23-acetate	11-beta-hydroxysteroid dehydrogenase 1	HSD11B1
MOL000832	alisol,b,23-acetate	C-C chemokine receptor type 1	CCR1
MOL000832	alisol,b,23-acetate	Pregnane X receptor	NR1I2
MOL000832	alisol,b,23-acetate	HMG-CoA reductase	HMGCR
MOL000832	alisol,b,23-acetate	Protein-tyrosine phosphatase 1B	PTPN1
MOL000832	alisol,b,23-acetate	Phosphodiesterase 3	PDE3A
MOL000832	alisol,b,23-acetate	Phosphodiesterase 3B	PDE3B
MOL000832	alisol,b,23-acetate	p53-binding protein Mdm-2	MDM2
MOL000832	alisol,b,23-acetate	Protein kinase C alpha	PRKCA
MOL000832	alisol,b,23-acetate	Poly [ADP-ribose] polymerase-1	PARP1
MOL000832	alisol,b,23-acetate	Potassium channel subfamily K member 3	KCNK3
MOL000832	alisol,b,23-acetate	DNA polymerase alpha subunit	POLA1
MOL000832	alisol,b,23-acetate	Serine/threonine-protein kinase mTOR	MTOR
MOL000832	alisol,b,23-acetate	PI3-kinase p110-alpha subunit	PIK3CA
MOL000832	alisol,b,23-acetate	Arachidonate 5-lipoxygenase	ALOX5
MOL000832	alisol,b,23-acetate	Mammalian target of Rapamycin (mTORC1)	MTOR
MOL000832	alisol,b,23-acetate	Phosphodiesterase 10A	PDE10A
MOL000832	alisol,b,23-acetate	CDC7/DBF4 (Cell division cycle 7-related protein kinase/Activator of S phase kinase)	CDC7
MOL000832	alisol,b,23-acetate	Vasopressin V1a receptor	AVPR1A
MOL000832	alisol,b,23-acetate	Tubulin--tyrosine ligase	TTL
MOL000832	alisol,b,23-acetate	Cell division protein kinase 8	CDK8
MOL000832	alisol,b,23-acetate	TNF-alpha	TNF
MOL000832	alisol,b,23-acetate	Neurokinin 2 receptor	TACR2
MOL000832	alisol,b,23-acetate	Neurokinin 1 receptor	TACR1
MOL000832	alisol,b,23-acetate	Protein kinase C beta	PRKCB
MOL000832	alisol,b,23-acetate	Proteinase-activated receptor 1	F2R
MOL000832	alisol,b,23-acetate	Fatty acid synthase	FASN
MOL000832	alisol,b,23-acetate	CDK8/Cyclin C	CDK8
MOL000832	alisol,b,23-acetate	Interleukin-6 receptor subunit beta	IL6ST
MOL000832	alisol,b,23-acetate	Protein kinase C gamma	PRKCG
MOL000832	alisol,b,23-acetate	Protein kinase C eta	PRKCH
MOL000832	alisol,b,23-acetate	Vascular endothelial growth factor receptor 2	KDR
MOL000832	alisol,b,23-acetate	Tyrosine-protein kinase JAK3	JAK3
MOL000832	alisol,b,23-acetate	Glycogen synthase kinase-3 alpha	GSK3A
MOL000832	alisol,b,23-acetate	PI3-kinase p110-beta subunit	PIK3CB
MOL000832	alisol,b,23-acetate	Protein kinase C (PKC)	PRKCZ
MOL000832	alisol,b,23-acetate	Glycogen synthase kinase-3 beta	GSK3B
MOL000832	alisol,b,23-acetate	Period circadian protein homolog 2	PER2
MOL000832	alisol,b,23-acetate	Cytochrome P450 24A1	CYP24A1
MOL000832	alisol,b,23-acetate	Dual specificity phosphatase Cdc25A	CDC25A
MOL000832	alisol,b,23-acetate	c-Jun N-terminal kinase 1	MAPK8
MOL000832	alisol,b,23-acetate	Liver glycogen phosphorylase	PYGL
MOL000832	alisol,b,23-acetate	Muscle glycogen phosphorylase	PYGM
MOL000832	alisol,b,23-acetate	c-Jun N-terminal kinase 2	MAPK9
MOL000832	alisol,b,23-acetate	Serine/threonine-protein kinase Aurora-A	AURKA
MOL000832	alisol,b,23-acetate	Beta-secretase 1	BACE1
MOL000832	alisol,b,23-acetate	Cyclin-dependent kinase 4/cyclin D1	CCND1
MOL000832	alisol,b,23-acetate	Cyclin-dependent kinase 2/cyclin E	CCNE2
MOL000832	alisol,b,23-acetate	MAP kinase p38 alpha	MAPK14
MOL000832	alisol,b,23-acetate	P2X purinoceptor 3	P2RX3
MOL000832	alisol,b,23-acetate	MAP kinase ERK1	MAPK3
MOL000832	alisol,b,23-acetate	MAP kinase ERK2	MAPK1
MOL000832	alisol,b,23-acetate	Tyrosine-protein kinase ABL	ABL1
MOL000832	alisol,b,23-acetate	Cyclin-dependent kinase 1	CDK1
MOL000832	alisol,b,23-acetate	LIM domain kinase 1	LIMK1
MOL000832	alisol,b,23-acetate	Rho-associated protein kinase 2	ROCK2
MOL000832	alisol,b,23-acetate	Cyclin-dependent kinase 2	CDK2
MOL000832	alisol,b,23-acetate	Vanilloid receptor	TRPV1
MOL000832	alisol,b,23-acetate	C5a anaphylatoxin chemotactic receptor	C5AR1
MOL000832	alisol,b,23-acetate	Voltage-gated potassium channel subunit Kv1.5	KCNA5
MOL000832	alisol,b,23-acetate	Serine/threonine-protein kinase PAK 1	PAK1
MOL000832	alisol,b,23-acetate	Voltage-gated potassium channel subunit Kv1.3	KCNA3
MOL000832	alisol,b,23-acetate	Acetyl-CoA carboxylase 2	ACACB
MOL000832	alisol,b,23-acetate	dUTP pyrophosphatase	DUT
MOL000832	alisol,b,23-acetate	Inhibitor of nuclear factor kappa B kinase beta subunit	IKBKB
MOL000832	alisol,b,23-acetate	GABA-A receptor; alpha-3/beta-3/gamma-2	GABRG2
MOL000832	alisol,b,23-acetate	GABA-A receptor; alpha-1/beta-3/gamma-2	GABRA1
MOL000832	alisol,b,23-acetate	GABA-A receptor; alpha-5/beta-3/gamma-2	GABRA5
MOL000832	alisol,b,23-acetate	GABA-A receptor; alpha-2/beta-3/gamma-2	GABRG2
MOL000832	alisol,b,23-acetate	Serine/threonine-protein kinase Aurora-B	AURKB
MOL000832	alisol,b,23-acetate	Inhibitor of NF-kappa-B kinase (IKK)	CHUK
MOL000832	alisol,b,23-acetate	Aurora kinase A-interacting protein	AURKAIP1
MOL000832	alisol,b,23-acetate	Rho-associated protein kinase 1	ROCK1
MOL000832	alisol,b,23-acetate	Hepatocyte growth factor receptor	MET
MOL000832	alisol,b,23-acetate	Peptidyl-glycine alpha-amidating monooxygenase	PAM
MOL000832	alisol,b,23-acetate	Serine/threonine-protein kinase RAF	RAF1
MOL000832	alisol,b,23-acetate	Melatonin receptor 1A	MTNR1A
MOL000832	alisol,b,23-acetate	Melatonin receptor 1B	MTNR1B
MOL000832	alisol,b,23-acetate	Adenosine A1 receptor	ADORA1
MOL000832	alisol,b,23-acetate	Adenosine A2a receptor	ADORA2A
MOL000832	alisol,b,23-acetate	Adenosine A2b receptor	ADORA2B
MOL000832	alisol,b,23-acetate	Adenosine A3 receptor	ADORA3
MOL000832	alisol,b,23-acetate	Matrix metalloproteinase 1	MMP1
MOL000832	alisol,b,23-acetate	RAS guanyl releasing protein 3	RASGRP3
MOL000832	alisol,b,23-acetate	Serine/threonine-protein kinase B-raf	BRAF
MOL000832	alisol,b,23-acetate	Carnitine O-palmitoyltransferase 1, liver isoform	CPT1A
MOL000832	alisol,b,23-acetate	Leucine-rich repeat serine/threonine-protein kinase 2	LRRK2
MOL000832	alisol,b,23-acetate	Tyrosine-protein kinase FYN	FYN
MOL000832	alisol,b,23-acetate	Tyrosine-protein kinase YES	YES1
MOL000832	alisol,b,23-acetate	Thrombin and coagulation factor X	F10
MOL000832	alisol,b,23-acetate	Tyrosine-protein kinase SYK	SYK
MOL000832	alisol,b,23-acetate	Tyrosine-protein kinase SRC	SRC
MOL000832	alisol,b,23-acetate	Matrix metalloproteinase 3	MMP3
MOL000832	alisol,b,23-acetate	Renin	REN
MOL000832	alisol,b,23-acetate	Matrix metalloproteinase 9	MMP9
MOL000832	alisol,b,23-acetate	Cyclooxygenase-1 (by homology)	PTGS1
MOL000832	alisol,b,23-acetate	Protein kinase C epsilon	PRKCE
MOL000849	16β-methoxyalisol B monoacetate	Nitric oxide synthase, inducible (by homology)	NOS2
MOL000849	16β-methoxyalisol B monoacetate	Proto-oncogene vav	VAV1
MOL000849	16β-methoxyalisol B monoacetate	Protein kinase C delta	PRKCD
MOL000849	16β-methoxyalisol B monoacetate	Protein kinase C alpha	PRKCA
MOL000849	16β-methoxyalisol B monoacetate	Carboxylesterase 2	CES2
MOL000849	16β-methoxyalisol B monoacetate	Protein kinase C beta	PRKCB
MOL000849	16β-methoxyalisol B monoacetate	Interleukin-8 receptor A	CXCR1
MOL000849	16β-methoxyalisol B monoacetate	Proteinase-activated receptor 2	F2RL1
MOL000849	16β-methoxyalisol B monoacetate	Protein kinase C gamma	PRKCG
MOL000849	16β-methoxyalisol B monoacetate	Protein kinase C epsilon	PRKCE
MOL000849	16β-methoxyalisol B monoacetate	Protein kinase C eta	PRKCH
MOL000849	16β-methoxyalisol B monoacetate	Protein kinase C theta	PRKCQ
MOL000849	16β-methoxyalisol B monoacetate	Phosphodiesterase 4D	PDE4D
MOL000849	16β-methoxyalisol B monoacetate	HMG-CoA reductase	HMGCR
MOL000849	16β-methoxyalisol B monoacetate	Voltage-gated potassium channel subunit Kv1.3	KCNA3
MOL000849	16β-methoxyalisol B monoacetate	Isoleucyl-tRNA synthetase	IARS
MOL000849	16β-methoxyalisol B monoacetate	Methionine aminopeptidase 2	METAP2
MOL000849	16β-methoxyalisol B monoacetate	Cyclooxygenase-2	PTGS2
MOL000849	16β-methoxyalisol B monoacetate	Protein farnesyltransferase	FNTA
MOL000849	16β-methoxyalisol B monoacetate	Protein farnesyltransferase	FNTB
MOL000849	16β-methoxyalisol B monoacetate	Transient receptor potential cation channel subfamily V member 4 (by homology)	TRPV4
MOL000849	16β-methoxyalisol B monoacetate	11-beta-hydroxysteroid dehydrogenase 1	HSD11B1
MOL000849	16β-methoxyalisol B monoacetate	P2X purinoceptor 3	P2RX3
MOL000849	16β-methoxyalisol B monoacetate	C-C chemokine receptor type 1	CCR1
MOL000849	16β-methoxyalisol B monoacetate	Geranylgeranyl transferase type I	PGGT1B
MOL000849	16β-methoxyalisol B monoacetate	p53-binding protein Mdm-2	MDM2
MOL000849	16β-methoxyalisol B monoacetate	Matrix metalloproteinase 1	MMP1
MOL000849	16β-methoxyalisol B monoacetate	Mitogen-activated protein kinase kinase kinase 14	MAP3K14
MOL000849	16β-methoxyalisol B monoacetate	Endothelin receptor ET-B	EDNRB
MOL000849	16β-methoxyalisol B monoacetate	Dual specificity mitogen-activated protein kinase kinase 1	MAP2K1
MOL000849	16β-methoxyalisol B monoacetate	Rho-associated protein kinase 2	ROCK2
MOL000849	16β-methoxyalisol B monoacetate	Rho-associated protein kinase 1	ROCK1
MOL000849	16β-methoxyalisol B monoacetate	Cathepsin K	CTSK
MOL000849	16β-methoxyalisol B monoacetate	Cathepsin S	CTSS
MOL000849	16β-methoxyalisol B monoacetate	PI3-kinase p110-delta subunit	PIK3CD
MOL000849	16β-methoxyalisol B monoacetate	PI3-kinase p110-beta subunit	PIK3CB
MOL000849	16β-methoxyalisol B monoacetate	Cathepsin L	CTSL
MOL000849	16β-methoxyalisol B monoacetate	Cathepsin (B and K)	CTSB
MOL000849	16β-methoxyalisol B monoacetate	Tyrosine-protein kinase SYK	SYK
MOL000849	16β-methoxyalisol B monoacetate	Renin	REN
MOL000849	16β-methoxyalisol B monoacetate	Estradiol 17-beta-dehydrogenase 3	HSD17B3
MOL000849	16β-methoxyalisol B monoacetate	Sodium channel protein type IX alpha subunit	SCN9A
MOL000849	16β-methoxyalisol B monoacetate	ADAM17	ADAM17
MOL000849	16β-methoxyalisol B monoacetate	ADAM10	ADAM10
MOL000849	16β-methoxyalisol B monoacetate	dUTP pyrophosphatase	DUT
MOL000849	16β-methoxyalisol B monoacetate	Serine/threonine-protein kinase Aurora-A	AURKA
MOL000849	16β-methoxyalisol B monoacetate	Neuropeptide Y receptor type 1	NPY1R
MOL000849	16β-methoxyalisol B monoacetate	ADAMTS5	ADAMTS5
MOL000849	16β-methoxyalisol B monoacetate	ADAMTS4	ADAMTS4
MOL000849	16β-methoxyalisol B monoacetate	Period circadian protein homolog 2	PER2
MOL000849	16β-methoxyalisol B monoacetate	MAP kinase ERK2 (by homology)	MAPK1
MOL000853	alisol B	Carboxylesterase 2	CES2
MOL000853	alisol B	Protein-tyrosine phosphatase 1B	PTPN1
MOL000853	alisol B	HMG-CoA reductase (by homology)	HMGCR
MOL000853	alisol B	11-beta-hydroxysteroid dehydrogenase 1	HSD11B1
MOL000853	alisol B	Cytochrome P450 19A1	CYP19A1
MOL000853	alisol B	p53-binding protein Mdm-2	MDM2
MOL000853	alisol B	C-C chemokine receptor type 1	CCR1
MOL000853	alisol B	Cytochrome P450 17A1	CYP17A1
MOL000853	alisol B	Pregnane X receptor	NR1I2
MOL000853	alisol B	Tyrosine-protein kinase JAK3	JAK3
MOL000853	alisol B	DNA polymerase alpha subunit	POLA1
MOL000853	alisol B	Serine/threonine-protein kinase mTOR	MTOR
MOL000853	alisol B	CDK8/Cyclin C	CDK8
MOL000853	alisol B	PI3-kinase p110-alpha subunit	PIK3CA
MOL000853	alisol B	Cell division protein kinase 8	CDK8
MOL000853	alisol B	Protein kinase C alpha	PRKCA
MOL000853	alisol B	LXR-alpha	NR1H3
MOL000853	alisol B	Anandamide amidohydrolase	FAAH
MOL000853	alisol B	Cannabinoid receptor 2	CNR2
MOL000853	alisol B	Neurokinin 1 receptor	TACR1
MOL000853	alisol B	Phosphodiesterase 10A	PDE10A
MOL000853	alisol B	Mammalian target of Rapamycin (mTORC1)	FKBP1A MTOR
MOL000853	alisol B	Period circadian protein homolog 2	PER2
MOL000853	alisol B	Cyclooxygenase-2	PTGS2
MOL000853	alisol B	LXR-beta	NR1H2
MOL000853	alisol B	Androgen Receptor	AR
MOL000853	alisol B	GABA-A receptor; alpha-3/beta-3/gamma-2	GABRA3
MOL000853	alisol B	GABA-A receptor; alpha-1/beta-3/gamma-2	GABRA1
MOL000853	alisol B	GABA-A receptor; alpha-5/beta-3/gamma-2	GABRA5
MOL000853	alisol B	GABA-A receptor; alpha-2/beta-3/gamma-2	GABRA2
MOL000853	alisol B	Potassium channel subfamily K member 3	KCNK3
MOL000853	alisol B	Tyrosine-protein kinase JAK2	JAK2
MOL000853	alisol B	Proteinase-activated receptor 1	F2R
MOL000853	alisol B	Cannabinoid receptor 1	CNR1
MOL000853	alisol B	Poly [ADP-ribose] polymerase-1	PARP1
MOL000853	alisol B	LIM domain kinase 1	LIMK1
MOL000853	alisol B	Vascular endothelial growth factor receptor 2	KDR
MOL000853	alisol B	Serine/threonine-protein kinase Chk1	CHEK1
MOL000853	alisol B	CDC7/DBF4 (Cell division cycle 7-related protein kinase/Activator of S phase kinase)	CDC7
MOL000853	alisol B	Protein kinase C delta	PRKCD
MOL000853	alisol B	Phosphodiesterase 3	PDE3A
MOL000853	alisol B	Phosphodiesterase 3B	PDE3B
MOL000853	alisol B	Prostaglandin E synthase	PTGES
MOL000853	alisol B	Serine/threonine-protein kinase PAK 1	PAK1
MOL000853	alisol B	Gamma-secretase	PSEN2
MOL000853	alisol B	P2X purinoceptor 3	P2RX3
MOL000853	alisol B	Adenosine A2a receptor	ADORA2A
MOL000853	alisol B	Adenosine A2b receptor	ADORA2B
MOL000853	alisol B	Tyrosine-protein kinase SYK	SYK
MOL000853	alisol B	PI3-kinase p110-beta subunit	PIK3CB
MOL000853	alisol B	Protein kinase C (PKC)	PRKCZ
MOL000853	alisol B	Serine/threonine-protein kinase RAF	RAF1
MOL000853	alisol B	Mu opioid receptor (by homology)	OPRM1
MOL000853	alisol B	Delta opioid receptor (by homology)	OPRD1
MOL000853	alisol B	Interleukin-6 receptor subunit beta	IL6ST
MOL000853	alisol B	Serine/threonine-protein kinase B-raf	BRAF
MOL000853	alisol B	Glycogen synthase kinase-3 alpha	GSK3A
MOL000853	alisol B	CDC7/DBF4 (Cell division cycle 7-related protein kinase/Activator of S phase kinase)	DBF4 CDC7
MOL000853	alisol B	CaM kinase II	CAMK2D
MOL000853	alisol B	Inhibitor of NF-kappa-B kinase (IKK)	CHUK
MOL000853	alisol B	Centromere-associated protein E	CENPE
MOL000853	alisol B	MAP kinase ERK2	MAPK1
MOL000853	alisol B	Vasopressin V1a receptor	AVPR1A
MOL000853	alisol B	Cyclin-dependent kinase 4/cyclin D1	CDK4
MOL000853	alisol B	Cyclin-dependent kinase 2/cyclin E	CDK2
MOL000853	alisol B	C5a anaphylatoxin chemotactic receptor	C5AR1
MOL000853	alisol B	Phosphodiesterase 2A	PDE2A
MOL000853	alisol B	Insulin receptor	INSR
MOL000853	alisol B	Tyrosine-protein kinase ITK/TSK	ITK
MOL000853	alisol B	Serine/threonine-protein kinase Aurora-A	AURKA
MOL000853	alisol B	Liver glycogen phosphorylase	PYGL
MOL000853	alisol B	Peptide N-myristoyltransferase 1	NMT1
MOL000853	alisol B	MAP kinase p38 alpha	MAPK14
MOL000853	alisol B	Matrix metalloproteinase 1	MMP1
MOL000853	alisol B	Muscle glycogen phosphorylase	PYGM
MOL000853	alisol B	Glycogen synthase kinase-3 beta	GSK3B
MOL000853	alisol B	Serine/threonine-protein kinase Aurora-B	AURKB
MOL000853	alisol B	Aurora kinase A-interacting protein	AURKAIP1
MOL000853	alisol B	Protein farnesyltransferase	FNTA
MOL000853	alisol B	Protein farnesyltransferase	FNTB
MOL000853	alisol B	Tyrosine-protein kinase FYN	FYN
MOL000853	alisol B	Melatonin receptor 1A	MTNR1A
MOL000853	alisol B	Melatonin receptor 1B	MTNR1B
MOL000853	alisol B	Tyrosine-protein kinase YES	YES1
MOL000853	alisol B	Tyrosine-protein kinase SRC	SRC
MOL000853	alisol B	Voltage-gated potassium channel subunit Kv1.5	KCNA5
MOL000853	alisol B	c-Jun N-terminal kinase 1	MAPK8
MOL000853	alisol B	Dual specificity mitogen-activated protein kinase kinase 1	MAP2K1
MOL000853	alisol B	Hormone sensitive lipase	LIPE
MOL000853	alisol B	Metabotropic glutamate receptor 1	GRM1
MOL000853	alisol B	c-Jun N-terminal kinase 2	MAPK9
MOL000853	alisol B	Smoothened homolog	SMO
MOL000853	alisol B	Matrix metalloproteinase 3	MMP3
MOL000853	alisol B	Cyclin-dependent kinase 1	CDK1
MOL000853	alisol B	Orexin receptor 2	HCRTR2
MOL000853	alisol B	Orexin receptor 1	HCRTR1
MOL000853	alisol B	Testis-specific androgen-binding protein	SHBG
MOL000853	alisol B	Sorbitol dehydrogenase	SORD
MOL000853	alisol B	Dopamine D3 receptor	DRD3
MOL000853	alisol B	Inosine-5'-monophosphate dehydrogenase 1	IMPDH1
MOL000853	alisol B	Inosine-5'-monophosphate dehydrogenase 2	IMPDH2
MOL000854	alisol C	Carboxylesterase 2	CES2
MOL000854	alisol C	11-beta-hydroxysteroid dehydrogenase 1	HSD11B1
MOL000854	alisol C	Protein-tyrosine phosphatase 1B	PTPN1
MOL000854	alisol C	Nitric oxide synthase, inducible (by homology)	NOS2
MOL000854	alisol C	Cytochrome P450 19A1	CYP19A1
MOL000854	alisol C	HMG-CoA reductase	HMGCR
MOL000854	alisol C	C-C chemokine receptor type 1	CCR1
MOL000854	alisol C	Progesterone receptor	PGR
MOL000854	alisol C	Glycogen synthase kinase-3 beta	GSK3B
MOL000854	alisol C	Glucocorticoid receptor	NR3C1
MOL000854	alisol C	Cyclin T1	CCNT1
MOL000854	alisol C	P2X purinoceptor 3	P2RX3
MOL000854	alisol C	Bile acid receptor FXR	NR1H4
MOL000854	alisol C	Protein kinase C delta	PRKCD
MOL000854	alisol C	Renin	REN
MOL000854	alisol C	Poly [ADP-ribose] polymerase-1	PARP1
MOL000854	alisol C	Protein kinase C alpha	PRKCA
MOL000854	alisol C	Protein kinase C beta	PRKCB
MOL000854	alisol C	p53-binding protein Mdm-2	MDM2
MOL000854	alisol C	Protein kinase C gamma	PRKCG
MOL000854	alisol C	Protein kinase C epsilon	PRKCE
MOL000854	alisol C	Protein kinase C eta	PRKCH
MOL000854	alisol C	Protein kinase C theta	PRKCQ
MOL000854	alisol C	Matrix metalloproteinase 1	MMP1
MOL000854	alisol C	Serine/threonine-protein kinase mTOR	MTOR
MOL000854	alisol C	Transient receptor potential cation channel subfamily V member 4 (by homology)	TRPV4
MOL000854	alisol C	MAP kinase ERK2	MAPK1
MOL000854	alisol C	Estradiol 17-beta-dehydrogenase 2	HSD17B2
MOL000854	alisol C	Melatonin receptor 1A	MTNR1A
MOL000854	alisol C	Melatonin receptor 1B	MTNR1B
MOL000854	alisol C	Heat shock protein HSP 90-alpha	HSP90AA1
MOL000854	alisol C	Peptide N-myristoyltransferase 1	NMT1
MOL000854	alisol C	Glycogen synthase kinase-3 alpha	GSK3A
MOL000854	alisol C	Cyclooxygenase-2	PTGS2
MOL000854	alisol C	Androgen Receptor	AR
MOL000854	alisol C	Aurora kinase B/Inner centromere protein	AURKB
MOL000854	alisol C	Dual specificity protein kinase TTK	TTK
MOL000854	alisol C	Orexin receptor 2	HCRTR2
MOL000854	alisol C	Orexin receptor 1	HCRTR1
MOL000854	alisol C	Cytochrome P450 17A1	CYP17A1
MOL000854	alisol C	Platelet-derived growth factor receptor beta	PDGFRB
MOL000854	alisol C	Stem cell growth factor receptor	KIT
MOL000854	alisol C	C-X-C chemokine receptor type 7	ACKR3
MOL000854	alisol C	Complement factor D	CFD
MOL000854	alisol C	Liver glycogen phosphorylase	PYGL
MOL000854	alisol C	Vascular endothelial growth factor receptor 2	KDR
MOL000854	alisol C	CDK8/Cyclin C	CDK8
MOL000854	alisol C	Muscle glycogen phosphorylase	PYGM
MOL000854	alisol C	Period circadian protein homolog 2	PER2
MOL000854	alisol C	Cell division protein kinase 8	CDK8
MOL000854	alisol C	MAP kinase p38 alpha	MAPK14
MOL000854	alisol C	Nicotinamide phosphoribosyltransferase	NAMPT
MOL000854	alisol C	Insulin receptor	INSR
MOL000854	alisol C	Tyrosine-protein kinase JAK3	JAK3
MOL000854	alisol C	Tyrosine-protein kinase SYK	SYK
MOL000854	alisol C	Tyrosine-protein kinase ITK/TSK	ITK
MOL000854	alisol C	Mineralocorticoid receptor	NR3C2
MOL000854	alisol C	Leucine-rich repeat serine/threonine-protein kinase 2	LRRK2
MOL000854	alisol C	Tyrosine-protein kinase FYN	FYN
MOL000854	alisol C	Platelet-derived growth factor receptor	PDGFRB
MOL000854	alisol C	Platelet-derived growth factor receptor	PDGFRA
MOL000854	alisol C	Cyclin-dependent kinase 9	CDK9
MOL000854	alisol C	Ephrin type-B receptor 3	EPHB3
MOL000854	alisol C	Oxytocin receptor	OXTR
MOL000854	alisol C	Phosphodiesterase 10A	PDE10A
MOL000854	alisol C	LIM domain kinase 2	LIMK2
MOL000854	alisol C	Serine/threonine-protein kinase Chk1	CHEK1
MOL000854	alisol C	Corticotropin releasing factor receptor 1	CRHR1
MOL000854	alisol C	Vasopressin V1a receptor	AVPR1A
MOL000854	alisol C	Cyclin-dependent kinase 4/cyclin D1	CDK4
MOL000854	alisol C	Cyclin-dependent kinase 2/cyclin E	CDK2
MOL000854	alisol C	PI3-kinase p110-alpha subunit (by homology)	PIK3CA
MOL000854	alisol C	Isocitrate dehydrogenase [NADP] cytoplasmic	IDH1
MOL000854	alisol C	Matrix metalloproteinase 3	MMP3
MOL000854	alisol C	Rho-associated protein kinase 2	ROCK2
MOL000854	alisol C	Serine/threonine-protein kinase Aurora-A	AURKA
MOL000854	alisol C	Mitogen-activated protein kinase kinase kinase 14	MAP3K14
MOL000854	alisol C	Glutamate NMDA receptor; GRIN1/GRIN2A	GRIN2A
MOL000854	alisol C	Phosphodiesterase 2A	PDE2A
MOL000854	alisol C	Cyclin-dependent kinase 2	CDK2
MOL000854	alisol C	Glutamate receptor ionotropic, AMPA 2	GRIA2
MOL000854	alisol C	Tyrosine-protein kinase ABL	ABL1
MOL000854	alisol C	EZH2/SUZ12/EED/RBBP7/RBBP4	EZH2
MOL000854	alisol C	6-phosphofructo-2-kinase/fructose-2,6-bisphosphatase 3	PFKFB3
MOL000854	alisol C	PI3-kinase p110-beta subunit	PIK3CB
MOL000854	alisol C	Hepatocyte growth factor receptor	MET
MOL000854	alisol C	Proto-oncogene vav	VAV1
MOL000854	alisol C	Mammalian target of Rapamycin (mTORC1)	MTOR
MOL000854	alisol C	Smoothened homolog	SMO
MOL000854	alisol C	Cyclin-dependent kinase 1/cyclin B	CDK1
MOL000854	alisol C	dUTP pyrophosphatase	DUT
MOL000854	alisol C	Serine/threonine-protein kinase Aurora-B	AURKB
MOL000854	alisol C	MAP kinase p38 delta	MAPK13
MOL000854	alisol C	MAP kinase p38 beta	MAPK11
MOL000854	alisol C	Ribosomal protein S6 kinase 1	RPS6KB1
MOL000854	alisol C	P2X purinoceptor 7	P2RX7
MOL000854	alisol C	Acetyl-CoA carboxylase 2	ACACB
MOL000854	alisol C	11-beta-hydroxysteroid dehydrogenase 2	HSD11B2
MOL000854	alisol C	Cyclin-dependent kinase 2/cyclin A	CDK2
MOL000854	alisol C	c-Jun N-terminal kinase 1	MAPK8
MOL000854	alisol C	Microtubule-associated serine/threonine-protein kinase 3	MAST3
MOL000856	alisol C monoacetate	Protein kinase C delta	PRKCD
MOL000856	alisol C monoacetate	Protein kinase C beta	PRKCB
MOL000856	alisol C monoacetate	Carboxylesterase 2	CES2
MOL000856	alisol C monoacetate	Protein kinase C alpha	PRKCA
MOL000856	alisol C monoacetate	Protein kinase C gamma	PRKCG
MOL000856	alisol C monoacetate	Protein kinase C epsilon	PRKCE
MOL000856	alisol C monoacetate	Protein kinase C eta	PRKCH
MOL000856	alisol C monoacetate	Protein kinase C theta	PRKCQ
MOL000856	alisol C monoacetate	Nitric oxide synthase, inducible (by homology)	NOS2
MOL000856	alisol C monoacetate	HMG-CoA reductase (by homology)	HMGCR
MOL000856	alisol C monoacetate	11-beta-hydroxysteroid dehydrogenase 1	HSD11B1
MOL000856	alisol C monoacetate	Transient receptor potential cation channel subfamily V member 4 (by homology)	TRPV4
MOL000856	alisol C monoacetate	Glucocorticoid receptor	NR3C1
MOL000856	alisol C monoacetate	Androgen Receptor	AR
MOL000856	alisol C monoacetate	Proto-oncogene vav	VAV1
MOL000856	alisol C monoacetate	Cyclooxygenase-2	PTGS2
MOL000856	alisol C monoacetate	Protein farnesyltransferase	FNTA FNTB
MOL000856	alisol C monoacetate	Voltage-gated potassium channel subunit Kv1.3	KCNA3
MOL000856	alisol C monoacetate	Mineralocorticoid receptor	NR3C2
MOL000856	alisol C monoacetate	Corticosteroid binding globulin	SERPINA6
MOL000856	alisol C monoacetate	Phosphodiesterase 4D	PDE4D
MOL000856	alisol C monoacetate	P2X purinoceptor 3	P2RX3
MOL000856	alisol C monoacetate	C-C chemokine receptor type 1	CCR1
MOL000856	alisol C monoacetate	p53-binding protein Mdm-2	MDM2
MOL000856	alisol C monoacetate	Endothelial PAS domain-containing protein 1	EPAS1
MOL000856	alisol C monoacetate	Arachidonate 5-lipoxygenase	ALOX5
MOL000856	alisol C monoacetate	PI3-kinase p110-beta subunit	PIK3CB
MOL000856	alisol C monoacetate	Proteinase-activated receptor 2	F2RL1
MOL000856	alisol C monoacetate	dUTP pyrophosphatase	DUT
MOL000856	alisol C monoacetate	Prolyl endopeptidase	PREP
MOL000856	alisol C monoacetate	Histone deacetylase 8	HDAC8
MOL000856	alisol C monoacetate	Inhibitor of nuclear factor kappa B kinase beta subunit	IKBKB
MOL000856	alisol C monoacetate	Matrix metalloproteinase 3	MMP3
MOL000856	alisol C monoacetate	Dual specificity mitogen-activated protein kinase kinase 1	MAP2K1
MOL000856	alisol C monoacetate	Matrix metalloproteinase 7	MMP7
MOL000856	alisol C monoacetate	Matrix metalloproteinase 12	MMP12
MOL000856	alisol C monoacetate	Endothelin receptor ET-B	EDNRB
MOL000856	alisol C monoacetate	Mitogen-activated protein kinase kinase kinase 14	MAP3K14
MOL000856	alisol C monoacetate	Proteinase-activated receptor 1	F2R
MOL000856	alisol C monoacetate	CDK8/Cyclin C	CDK8
MOL000856	alisol C monoacetate	Inhibitor of NF-kappa-B kinase (IKK)	CHUK
MOL000856	alisol C monoacetate	Cell division protein kinase 8	CDK8
MOL000856	alisol C monoacetate	P-glycoprotein 1	ABCB1
MOL000856	alisol C monoacetate	Tyrosine-protein kinase JAK3	JAK3
MOL000856	alisol C monoacetate	Vascular endothelial growth factor receptor 2	KDR
MOL000856	alisol C monoacetate	Pregnane X receptor	NR1I2
MOL000856	alisol C monoacetate	Vasopressin V1a receptor	AVPR1A
MOL000856	alisol C monoacetate	Bile acid receptor FXR	NR1H4
MOL000856	alisol C monoacetate	Period circadian protein homolog 2	PER2
MOL000856	alisol C monoacetate	Smoothened homolog	SMO
MOL000856	alisol C monoacetate	ADAMTS5	ADAMTS5
MOL000856	alisol C monoacetate	ADAMTS4	ADAMTS4
MOL000856	alisol C monoacetate	Dopamine D3 receptor	DRD3
MOL000856	alisol C monoacetate	MAP kinase ERK2 (by homology)	MAPK1
MOL000856	alisol C monoacetate	Geranylgeranyl transferase type I	PGGT1B
MOL000856	alisol C monoacetate	Neurokinin 1 receptor	TACR1
MOL000856	alisol C monoacetate	Rho-associated protein kinase 2	ROCK2
MOL000856	alisol C monoacetate	PI3-kinase p110-delta subunit	PIK3CD
MOL000856	alisol C monoacetate	UDP-N-acetylglucosamine--peptide N-acetylglucosaminyltransferase 110 kDa subunit	OGT
MOL000856	alisol C monoacetate	Protein-tyrosine phosphatase 1B	PTPN1
MOL000856	alisol C monoacetate	Serine/threonine-protein kinase Aurora-A	AURKA
MOL002464	1-Monolinolein	Anandamide amidohydrolase	FAAH
MOL002464	1-Monolinolein	Protein kinase C alpha	PRKCA
MOL002464	1-Monolinolein	Cannabinoid receptor 1 (by homology)	CNR1
MOL002464	1-Monolinolein	Cannabinoid receptor 2	CNR2
MOL002464	1-Monolinolein	Protein kinase C delta	PRKCD
MOL002464	1-Monolinolein	11-beta-hydroxysteroid dehydrogenase 1	HSD11B1
MOL002464	1-Monolinolein	Protein kinase C theta	PRKCQ
MOL002464	1-Monolinolein	Arachidonate 5-lipoxygenase	ALOX5
MOL002464	1-Monolinolein	Cyclooxygenase-2	PTGS2
MOL002464	1-Monolinolein	Protein-tyrosine phosphatase 1B	PTPN1
MOL002464	1-Monolinolein	Prostaglandin E synthase	PTGES
MOL002464	1-Monolinolein	T-cell protein-tyrosine phosphatase	PTPN2
MOL002464	1-Monolinolein	Vanilloid receptor	TRPV1
MOL002464	1-Monolinolein	15-hydroxyprostaglandin dehydrogenase [NAD+]	HPGD
MOL002464	1-Monolinolein	Orexin receptor 2	HCRTR2
MOL002464	1-Monolinolein	Orexin receptor 1	HCRTR1
MOL002464	1-Monolinolein	Vasopressin V1a receptor	AVPR1A
MOL002464	1-Monolinolein	Metabotropic glutamate receptor 2	GRM2
MOL002464	1-Monolinolein	Steroid 5-alpha-reductase 1	SRD5A1
MOL002464	1-Monolinolein	c-Jun N-terminal kinase 1	MAPK8
MOL002464	1-Monolinolein	Receptor protein-tyrosine kinase erbB-2	ERBB2
MOL002464	1-Monolinolein	Epidermal growth factor receptor erbB1	EGFR
MOL002464	1-Monolinolein	HMG-CoA reductase	HMGCR
MOL002464	1-Monolinolein	Lysophosphatidic acid receptor 6	LPAR6
MOL002464	1-Monolinolein	Lysophosphatidic acid receptor 5	LPAR5
MOL002464	1-Monolinolein	Melatonin receptor 1A	MTNR1A
MOL002464	1-Monolinolein	Melatonin receptor 1B	MTNR1B
MOL002464	1-Monolinolein	MAP kinase p38 alpha	MAPK14
MOL002464	1-Monolinolein	Sphingosine 1-phosphate receptor Edg-3	S1PR3
MOL002464	1-Monolinolein	Sphingosine 1-phosphate receptor Edg-1	S1PR1
MOL002464	1-Monolinolein	Serine/threonine-protein kinase Chk1	CHEK1
MOL002464	1-Monolinolein	Androgen Receptor	AR
MOL002464	1-Monolinolein	Lysophosphatidic acid receptor Edg-7	LPAR3
MOL002464	1-Monolinolein	Lysophosphatidic acid receptor Edg-4	LPAR2
MOL002464	1-Monolinolein	Lysophosphatidic acid receptor Edg-2	LPAR1
MOL002464	1-Monolinolein	Lysophosphatidic acid receptor 4	LPAR4
MOL002464	1-Monolinolein	Serine/threonine-protein kinase mTOR	MTOR
MOL002464	1-Monolinolein	PI3-kinase p110-alpha subunit	PIK3CA
MOL002464	1-Monolinolein	Autotaxin	ENPP2
MOL002464	1-Monolinolein	Protein kinase C eta (by homology)	PRKCH
MOL002464	1-Monolinolein	Prolyl endopeptidase	PREP
MOL002464	1-Monolinolein	Serine/threonine-protein kinase AKT (by homology)	AKT1
MOL002464	1-Monolinolein	Carboxylesterase 2	CES2
MOL002464	1-Monolinolein	Cytochrome P450 17A1	CYP17A1
MOL002464	1-Monolinolein	Intercellular adhesion molecule (ICAM-1), Integrin alpha-L/beta-2	ITGAL
MOL002464	1-Monolinolein	Sodium channel protein type IX alpha subunit	SCN9A
MOL002464	1-Monolinolein	Serine/threonine-protein kinase Aurora-B	AURKB
MOL002464	1-Monolinolein	Inhibitor of NF-kappa-B kinase (IKK)	CHUK
MOL002464	1-Monolinolein	Aurora kinase A-interacting protein	AURKAIP1
MOL002464	1-Monolinolein	Sodium channel protein type V alpha subunit	SCN5A
MOL002464	1-Monolinolein	Glucose-dependent insulinotropic receptor	GPR119
MOL002464	1-Monolinolein	Plasma retinol-binding protein	RBP4
MOL002464	1-Monolinolein	Microtubule-associated protein 2	MAP2
MOL002464	1-Monolinolein	Dual specificity mitogen-activated protein kinase kinase 1	MAP2K1
MOL002464	1-Monolinolein	6-phosphofructo-2-kinase/fructose-2,6-bisphosphatase 3	PFKFB3
MOL002464	1-Monolinolein	Cyclin-dependent kinase 6	CDK6
MOL002464	1-Monolinolein	Cyclin-dependent kinase 4	CDK4
MOL002464	1-Monolinolein	Vascular endothelial growth factor receptor 1	FLT1
MOL002464	1-Monolinolein	Epoxide hydrolase 1	EPHX1
MOL002464	1-Monolinolein	Casein kinase I delta	CSNK1D
MOL002464	1-Monolinolein	Glycogen synthase kinase-3 alpha	GSK3A
MOL002464	1-Monolinolein	Cyclin-dependent kinase 2	CDK2
MOL002464	1-Monolinolein	Cyclin-dependent kinase 7	CDK7
MOL002464	1-Monolinolein	Cyclin-dependent kinase 9	CDK9
MOL002464	1-Monolinolein	Inhibitor of nuclear factor kappa B kinase epsilon subunit	IKBKE
MOL002464	1-Monolinolein	Serine/threonine-protein kinase PLK4	PLK4
MOL002464	1-Monolinolein	Serine/threonine-protein kinase 16	STK16
MOL002464	1-Monolinolein	Dual specificity protein kinase TTK	TTK
MOL002464	1-Monolinolein	Cyclin-dependent kinase 5/CDK5 activator 1	CDK5
MOL002464	1-Monolinolein	Sodium/calcium exchanger 1	SLC8A1
MOL002464	1-Monolinolein	Dual specificity protein kinase CLK4	CLK4
MOL002464	1-Monolinolein	Dual specificty protein kinase CLK1	CLK1
MOL002464	1-Monolinolein	Dual specificity protein kinase CLK2	CLK2
MOL002464	1-Monolinolein	Dual specificity protein kinase CLK3	CLK3
MOL002464	1-Monolinolein	Cyclin-dependent kinase 3	CDK3
MOL002464	1-Monolinolein	Serine/threonine-protein kinase PCTAIRE-1	CDK16
MOL002464	1-Monolinolein	Mitogen-activated protein kinase 15	MAPK15
MOL002464	1-Monolinolein	Serine/threonine-protein kinase PCTAIRE-3	CDK18
MOL002464	1-Monolinolein	Mitogen-activated protein kinase 7	MAPK7
MOL002464	1-Monolinolein	Serine/threonine-protein kinase TBK1	TBK1
MOL002464	1-Monolinolein	Dual specificity tyrosine-phosphorylation-regulated kinase 1B	DYRK1B
MOL002464	1-Monolinolein	Serine/threonine-protein kinase PCTAIRE-2	CDK17
MOL002464	1-Monolinolein	Thrombin and coagulation factor X	F10
MOL002464	1-Monolinolein	Tyrosine-protein kinase receptor FLT3	FLT3
MOL002464	1-Monolinolein	Macrophage colony stimulating factor receptor	CSF1R
MOL002464	1-Monolinolein	Tyrosine-protein kinase ABL	ABL1
MOL002464	1-Monolinolein	Sphingosine 1-phosphate receptor Edg-8	S1PR5
MOL002464	1-Monolinolein	Sphingosine 1-phosphate receptor Edg-6	S1PR4
MOL002464	1-Monolinolein	p53-binding protein Mdm-2	MDM2
MOL002464	1-Monolinolein	Serine/threonine-protein kinase PAK 1	PAK1
MOL000862	[(1S,3R)-1-[(2R)-3,3-dimethyloxiran-2-yl]-3-[(5R,8S,9S,10S,11S,14R)-11-hydroxy-4,4,8,10,14-pentamethyl-3-oxo-1,2,5,6,7,9,11,12,15,16-decahydrocyclopenta[a]phenanthren-17-yl]butyl] acetate	Carboxylesterase 2	CES2
MOL000862	[(1S,3R)-1-[(2R)-3,3-dimethyloxiran-2-yl]-3-[(5R,8S,9S,10S,11S,14R)-11-hydroxy-4,4,8,10,14-pentamethyl-3-oxo-1,2,5,6,7,9,11,12,15,16-decahydrocyclopenta[a]phenanthren-17-yl]butyl] acetate	Protein kinase C alpha	PRKCA
MOL000862	[(1S,3R)-1-[(2R)-3,3-dimethyloxiran-2-yl]-3-[(5R,8S,9S,10S,11S,14R)-11-hydroxy-4,4,8,10,14-pentamethyl-3-oxo-1,2,5,6,7,9,11,12,15,16-decahydrocyclopenta[a]phenanthren-17-yl]butyl] acetate	Protein kinase C theta	PRKCQ
MOL000862	[(1S,3R)-1-[(2R)-3,3-dimethyloxiran-2-yl]-3-[(5R,8S,9S,10S,11S,14R)-11-hydroxy-4,4,8,10,14-pentamethyl-3-oxo-1,2,5,6,7,9,11,12,15,16-decahydrocyclopenta[a]phenanthren-17-yl]butyl] acetate	Protein kinase C delta	PRKCD
MOL000862	[(1S,3R)-1-[(2R)-3,3-dimethyloxiran-2-yl]-3-[(5R,8S,9S,10S,11S,14R)-11-hydroxy-4,4,8,10,14-pentamethyl-3-oxo-1,2,5,6,7,9,11,12,15,16-decahydrocyclopenta[a]phenanthren-17-yl]butyl] acetate	HMG-CoA reductase (by homology)	HMGCR
MOL000862	[(1S,3R)-1-[(2R)-3,3-dimethyloxiran-2-yl]-3-[(5R,8S,9S,10S,11S,14R)-11-hydroxy-4,4,8,10,14-pentamethyl-3-oxo-1,2,5,6,7,9,11,12,15,16-decahydrocyclopenta[a]phenanthren-17-yl]butyl] acetate	Nitric oxide synthase, inducible (by homology)	NOS2
MOL000862	[(1S,3R)-1-[(2R)-3,3-dimethyloxiran-2-yl]-3-[(5R,8S,9S,10S,11S,14R)-11-hydroxy-4,4,8,10,14-pentamethyl-3-oxo-1,2,5,6,7,9,11,12,15,16-decahydrocyclopenta[a]phenanthren-17-yl]butyl] acetate	11-beta-hydroxysteroid dehydrogenase 1	HSD11B1
MOL000862	[(1S,3R)-1-[(2R)-3,3-dimethyloxiran-2-yl]-3-[(5R,8S,9S,10S,11S,14R)-11-hydroxy-4,4,8,10,14-pentamethyl-3-oxo-1,2,5,6,7,9,11,12,15,16-decahydrocyclopenta[a]phenanthren-17-yl]butyl] acetate	Cyclooxygenase-2	PTGS2
MOL000862	[(1S,3R)-1-[(2R)-3,3-dimethyloxiran-2-yl]-3-[(5R,8S,9S,10S,11S,14R)-11-hydroxy-4,4,8,10,14-pentamethyl-3-oxo-1,2,5,6,7,9,11,12,15,16-decahydrocyclopenta[a]phenanthren-17-yl]butyl] acetate	Protein farnesyltransferase	FNTA
MOL000862	[(1S,3R)-1-[(2R)-3,3-dimethyloxiran-2-yl]-3-[(5R,8S,9S,10S,11S,14R)-11-hydroxy-4,4,8,10,14-pentamethyl-3-oxo-1,2,5,6,7,9,11,12,15,16-decahydrocyclopenta[a]phenanthren-17-yl]butyl] acetate	Protein farnesyltransferase	FNTB
MOL000862	[(1S,3R)-1-[(2R)-3,3-dimethyloxiran-2-yl]-3-[(5R,8S,9S,10S,11S,14R)-11-hydroxy-4,4,8,10,14-pentamethyl-3-oxo-1,2,5,6,7,9,11,12,15,16-decahydrocyclopenta[a]phenanthren-17-yl]butyl] acetate	Geranylgeranyl transferase type I	PGGT1B
MOL000862	[(1S,3R)-1-[(2R)-3,3-dimethyloxiran-2-yl]-3-[(5R,8S,9S,10S,11S,14R)-11-hydroxy-4,4,8,10,14-pentamethyl-3-oxo-1,2,5,6,7,9,11,12,15,16-decahydrocyclopenta[a]phenanthren-17-yl]butyl] acetate	Protein-tyrosine phosphatase 1B	PTPN1
MOL000862	[(1S,3R)-1-[(2R)-3,3-dimethyloxiran-2-yl]-3-[(5R,8S,9S,10S,11S,14R)-11-hydroxy-4,4,8,10,14-pentamethyl-3-oxo-1,2,5,6,7,9,11,12,15,16-decahydrocyclopenta[a]phenanthren-17-yl]butyl] acetate	Methionine aminopeptidase 2	METAP2
MOL000862	[(1S,3R)-1-[(2R)-3,3-dimethyloxiran-2-yl]-3-[(5R,8S,9S,10S,11S,14R)-11-hydroxy-4,4,8,10,14-pentamethyl-3-oxo-1,2,5,6,7,9,11,12,15,16-decahydrocyclopenta[a]phenanthren-17-yl]butyl] acetate	Protein kinase C beta	PRKCB
MOL000862	[(1S,3R)-1-[(2R)-3,3-dimethyloxiran-2-yl]-3-[(5R,8S,9S,10S,11S,14R)-11-hydroxy-4,4,8,10,14-pentamethyl-3-oxo-1,2,5,6,7,9,11,12,15,16-decahydrocyclopenta[a]phenanthren-17-yl]butyl] acetate	Protein kinase C gamma	PRKCG
MOL000862	[(1S,3R)-1-[(2R)-3,3-dimethyloxiran-2-yl]-3-[(5R,8S,9S,10S,11S,14R)-11-hydroxy-4,4,8,10,14-pentamethyl-3-oxo-1,2,5,6,7,9,11,12,15,16-decahydrocyclopenta[a]phenanthren-17-yl]butyl] acetate	Protein kinase C epsilon	PRKCE
MOL000862	[(1S,3R)-1-[(2R)-3,3-dimethyloxiran-2-yl]-3-[(5R,8S,9S,10S,11S,14R)-11-hydroxy-4,4,8,10,14-pentamethyl-3-oxo-1,2,5,6,7,9,11,12,15,16-decahydrocyclopenta[a]phenanthren-17-yl]butyl] acetate	Protein kinase C eta	PRKCH
MOL000862	[(1S,3R)-1-[(2R)-3,3-dimethyloxiran-2-yl]-3-[(5R,8S,9S,10S,11S,14R)-11-hydroxy-4,4,8,10,14-pentamethyl-3-oxo-1,2,5,6,7,9,11,12,15,16-decahydrocyclopenta[a]phenanthren-17-yl]butyl] acetate	Neurokinin 1 receptor	TACR1
MOL000862	[(1S,3R)-1-[(2R)-3,3-dimethyloxiran-2-yl]-3-[(5R,8S,9S,10S,11S,14R)-11-hydroxy-4,4,8,10,14-pentamethyl-3-oxo-1,2,5,6,7,9,11,12,15,16-decahydrocyclopenta[a]phenanthren-17-yl]butyl] acetate	Transient receptor potential cation channel subfamily V member 4	TRPV4
MOL000862	[(1S,3R)-1-[(2R)-3,3-dimethyloxiran-2-yl]-3-[(5R,8S,9S,10S,11S,14R)-11-hydroxy-4,4,8,10,14-pentamethyl-3-oxo-1,2,5,6,7,9,11,12,15,16-decahydrocyclopenta[a]phenanthren-17-yl]butyl] acetate	P2X purinoceptor 3	P2RX3
MOL000862	[(1S,3R)-1-[(2R)-3,3-dimethyloxiran-2-yl]-3-[(5R,8S,9S,10S,11S,14R)-11-hydroxy-4,4,8,10,14-pentamethyl-3-oxo-1,2,5,6,7,9,11,12,15,16-decahydrocyclopenta[a]phenanthren-17-yl]butyl] acetate	Tyrosine-protein kinase JAK3	JAK3
MOL000862	[(1S,3R)-1-[(2R)-3,3-dimethyloxiran-2-yl]-3-[(5R,8S,9S,10S,11S,14R)-11-hydroxy-4,4,8,10,14-pentamethyl-3-oxo-1,2,5,6,7,9,11,12,15,16-decahydrocyclopenta[a]phenanthren-17-yl]butyl] acetate	C5a anaphylatoxin chemotactic receptor	C5AR1
MOL000862	[(1S,3R)-1-[(2R)-3,3-dimethyloxiran-2-yl]-3-[(5R,8S,9S,10S,11S,14R)-11-hydroxy-4,4,8,10,14-pentamethyl-3-oxo-1,2,5,6,7,9,11,12,15,16-decahydrocyclopenta[a]phenanthren-17-yl]butyl] acetate	Cannabinoid receptor 1	CNR1
MOL000862	[(1S,3R)-1-[(2R)-3,3-dimethyloxiran-2-yl]-3-[(5R,8S,9S,10S,11S,14R)-11-hydroxy-4,4,8,10,14-pentamethyl-3-oxo-1,2,5,6,7,9,11,12,15,16-decahydrocyclopenta[a]phenanthren-17-yl]butyl] acetate	Cytochrome P450 19A1	CYP19A1
MOL000862	[(1S,3R)-1-[(2R)-3,3-dimethyloxiran-2-yl]-3-[(5R,8S,9S,10S,11S,14R)-11-hydroxy-4,4,8,10,14-pentamethyl-3-oxo-1,2,5,6,7,9,11,12,15,16-decahydrocyclopenta[a]phenanthren-17-yl]butyl] acetate	Inhibitor of NF-kappa-B kinase (IKK)	CHUK
MOL000862	[(1S,3R)-1-[(2R)-3,3-dimethyloxiran-2-yl]-3-[(5R,8S,9S,10S,11S,14R)-11-hydroxy-4,4,8,10,14-pentamethyl-3-oxo-1,2,5,6,7,9,11,12,15,16-decahydrocyclopenta[a]phenanthren-17-yl]butyl] acetate	Dopamine D4 receptor	DRD4
MOL000862	[(1S,3R)-1-[(2R)-3,3-dimethyloxiran-2-yl]-3-[(5R,8S,9S,10S,11S,14R)-11-hydroxy-4,4,8,10,14-pentamethyl-3-oxo-1,2,5,6,7,9,11,12,15,16-decahydrocyclopenta[a]phenanthren-17-yl]butyl] acetate	Dopamine D3 receptor	DRD3
MOL000862	[(1S,3R)-1-[(2R)-3,3-dimethyloxiran-2-yl]-3-[(5R,8S,9S,10S,11S,14R)-11-hydroxy-4,4,8,10,14-pentamethyl-3-oxo-1,2,5,6,7,9,11,12,15,16-decahydrocyclopenta[a]phenanthren-17-yl]butyl] acetate	Cannabinoid receptor 2	CNR2
MOL000862	[(1S,3R)-1-[(2R)-3,3-dimethyloxiran-2-yl]-3-[(5R,8S,9S,10S,11S,14R)-11-hydroxy-4,4,8,10,14-pentamethyl-3-oxo-1,2,5,6,7,9,11,12,15,16-decahydrocyclopenta[a]phenanthren-17-yl]butyl] acetate	Vasopressin V1a receptor	AVPR1A
MOL000862	[(1S,3R)-1-[(2R)-3,3-dimethyloxiran-2-yl]-3-[(5R,8S,9S,10S,11S,14R)-11-hydroxy-4,4,8,10,14-pentamethyl-3-oxo-1,2,5,6,7,9,11,12,15,16-decahydrocyclopenta[a]phenanthren-17-yl]butyl] acetate	Phosphodiesterase 4D	PDE4D
MOL000862	[(1S,3R)-1-[(2R)-3,3-dimethyloxiran-2-yl]-3-[(5R,8S,9S,10S,11S,14R)-11-hydroxy-4,4,8,10,14-pentamethyl-3-oxo-1,2,5,6,7,9,11,12,15,16-decahydrocyclopenta[a]phenanthren-17-yl]butyl] acetate	C-C chemokine receptor type 1	CCR1
MOL000862	[(1S,3R)-1-[(2R)-3,3-dimethyloxiran-2-yl]-3-[(5R,8S,9S,10S,11S,14R)-11-hydroxy-4,4,8,10,14-pentamethyl-3-oxo-1,2,5,6,7,9,11,12,15,16-decahydrocyclopenta[a]phenanthren-17-yl]butyl] acetate	Vascular endothelial growth factor receptor 2	KDR
MOL000862	[(1S,3R)-1-[(2R)-3,3-dimethyloxiran-2-yl]-3-[(5R,8S,9S,10S,11S,14R)-11-hydroxy-4,4,8,10,14-pentamethyl-3-oxo-1,2,5,6,7,9,11,12,15,16-decahydrocyclopenta[a]phenanthren-17-yl]butyl] acetate	Proteinase-activated receptor 1	F2R
MOL000862	[(1S,3R)-1-[(2R)-3,3-dimethyloxiran-2-yl]-3-[(5R,8S,9S,10S,11S,14R)-11-hydroxy-4,4,8,10,14-pentamethyl-3-oxo-1,2,5,6,7,9,11,12,15,16-decahydrocyclopenta[a]phenanthren-17-yl]butyl] acetate	p53-binding protein Mdm-2	MDM2
MOL000862	[(1S,3R)-1-[(2R)-3,3-dimethyloxiran-2-yl]-3-[(5R,8S,9S,10S,11S,14R)-11-hydroxy-4,4,8,10,14-pentamethyl-3-oxo-1,2,5,6,7,9,11,12,15,16-decahydrocyclopenta[a]phenanthren-17-yl]butyl] acetate	Beta secretase 2	BACE2
MOL000862	[(1S,3R)-1-[(2R)-3,3-dimethyloxiran-2-yl]-3-[(5R,8S,9S,10S,11S,14R)-11-hydroxy-4,4,8,10,14-pentamethyl-3-oxo-1,2,5,6,7,9,11,12,15,16-decahydrocyclopenta[a]phenanthren-17-yl]butyl] acetate	Cathepsin D	CTSD
MOL000862	[(1S,3R)-1-[(2R)-3,3-dimethyloxiran-2-yl]-3-[(5R,8S,9S,10S,11S,14R)-11-hydroxy-4,4,8,10,14-pentamethyl-3-oxo-1,2,5,6,7,9,11,12,15,16-decahydrocyclopenta[a]phenanthren-17-yl]butyl] acetate	Period circadian protein homolog 2	PER2
MOL000862	[(1S,3R)-1-[(2R)-3,3-dimethyloxiran-2-yl]-3-[(5R,8S,9S,10S,11S,14R)-11-hydroxy-4,4,8,10,14-pentamethyl-3-oxo-1,2,5,6,7,9,11,12,15,16-decahydrocyclopenta[a]phenanthren-17-yl]butyl] acetate	Estradiol 17-beta-dehydrogenase 3	HSD17B3
MOL000862	[(1S,3R)-1-[(2R)-3,3-dimethyloxiran-2-yl]-3-[(5R,8S,9S,10S,11S,14R)-11-hydroxy-4,4,8,10,14-pentamethyl-3-oxo-1,2,5,6,7,9,11,12,15,16-decahydrocyclopenta[a]phenanthren-17-yl]butyl] acetate	Mitogen-activated protein kinase kinase kinase 14	MAP3K14
MOL000862	[(1S,3R)-1-[(2R)-3,3-dimethyloxiran-2-yl]-3-[(5R,8S,9S,10S,11S,14R)-11-hydroxy-4,4,8,10,14-pentamethyl-3-oxo-1,2,5,6,7,9,11,12,15,16-decahydrocyclopenta[a]phenanthren-17-yl]butyl] acetate	Phosphodiesterase 10A	PDE10A
MOL000862	[(1S,3R)-1-[(2R)-3,3-dimethyloxiran-2-yl]-3-[(5R,8S,9S,10S,11S,14R)-11-hydroxy-4,4,8,10,14-pentamethyl-3-oxo-1,2,5,6,7,9,11,12,15,16-decahydrocyclopenta[a]phenanthren-17-yl]butyl] acetate	Dopamine transporter	SLC6A3
MOL000862	[(1S,3R)-1-[(2R)-3,3-dimethyloxiran-2-yl]-3-[(5R,8S,9S,10S,11S,14R)-11-hydroxy-4,4,8,10,14-pentamethyl-3-oxo-1,2,5,6,7,9,11,12,15,16-decahydrocyclopenta[a]phenanthren-17-yl]butyl] acetate	Tyrosine-protein kinase FYN	FYN
MOL000862	[(1S,3R)-1-[(2R)-3,3-dimethyloxiran-2-yl]-3-[(5R,8S,9S,10S,11S,14R)-11-hydroxy-4,4,8,10,14-pentamethyl-3-oxo-1,2,5,6,7,9,11,12,15,16-decahydrocyclopenta[a]phenanthren-17-yl]butyl] acetate	Epidermal growth factor receptor erbB1	EGFR
MOL000862	[(1S,3R)-1-[(2R)-3,3-dimethyloxiran-2-yl]-3-[(5R,8S,9S,10S,11S,14R)-11-hydroxy-4,4,8,10,14-pentamethyl-3-oxo-1,2,5,6,7,9,11,12,15,16-decahydrocyclopenta[a]phenanthren-17-yl]butyl] acetate	Platelet-derived growth factor receptor	PDGFRA
MOL000862	[(1S,3R)-1-[(2R)-3,3-dimethyloxiran-2-yl]-3-[(5R,8S,9S,10S,11S,14R)-11-hydroxy-4,4,8,10,14-pentamethyl-3-oxo-1,2,5,6,7,9,11,12,15,16-decahydrocyclopenta[a]phenanthren-17-yl]butyl] acetate	Platelet-derived growth factor receptor	PDGFRB
MOL000862	[(1S,3R)-1-[(2R)-3,3-dimethyloxiran-2-yl]-3-[(5R,8S,9S,10S,11S,14R)-11-hydroxy-4,4,8,10,14-pentamethyl-3-oxo-1,2,5,6,7,9,11,12,15,16-decahydrocyclopenta[a]phenanthren-17-yl]butyl] acetate	Steryl-sulfatase	STS
MOL000862	[(1S,3R)-1-[(2R)-3,3-dimethyloxiran-2-yl]-3-[(5R,8S,9S,10S,11S,14R)-11-hydroxy-4,4,8,10,14-pentamethyl-3-oxo-1,2,5,6,7,9,11,12,15,16-decahydrocyclopenta[a]phenanthren-17-yl]butyl] acetate	MAP kinase ERK2	MAPK1
MOL000862	[(1S,3R)-1-[(2R)-3,3-dimethyloxiran-2-yl]-3-[(5R,8S,9S,10S,11S,14R)-11-hydroxy-4,4,8,10,14-pentamethyl-3-oxo-1,2,5,6,7,9,11,12,15,16-decahydrocyclopenta[a]phenanthren-17-yl]butyl] acetate	Voltage-gated potassium channel subunit Kv1.5	KCNA5
MOL000862	[(1S,3R)-1-[(2R)-3,3-dimethyloxiran-2-yl]-3-[(5R,8S,9S,10S,11S,14R)-11-hydroxy-4,4,8,10,14-pentamethyl-3-oxo-1,2,5,6,7,9,11,12,15,16-decahydrocyclopenta[a]phenanthren-17-yl]butyl] acetate	Ephrin type-B receptor 3	EPHB3
MOL000862	[(1S,3R)-1-[(2R)-3,3-dimethyloxiran-2-yl]-3-[(5R,8S,9S,10S,11S,14R)-11-hydroxy-4,4,8,10,14-pentamethyl-3-oxo-1,2,5,6,7,9,11,12,15,16-decahydrocyclopenta[a]phenanthren-17-yl]butyl] acetate	dUTP pyrophosphatase	DUT
MOL000862	[(1S,3R)-1-[(2R)-3,3-dimethyloxiran-2-yl]-3-[(5R,8S,9S,10S,11S,14R)-11-hydroxy-4,4,8,10,14-pentamethyl-3-oxo-1,2,5,6,7,9,11,12,15,16-decahydrocyclopenta[a]phenanthren-17-yl]butyl] acetate	Thrombin	F2
MOL000862	[(1S,3R)-1-[(2R)-3,3-dimethyloxiran-2-yl]-3-[(5R,8S,9S,10S,11S,14R)-11-hydroxy-4,4,8,10,14-pentamethyl-3-oxo-1,2,5,6,7,9,11,12,15,16-decahydrocyclopenta[a]phenanthren-17-yl]butyl] acetate	Cytochrome P450 17A1	CYP17A1
MOL000862	[(1S,3R)-1-[(2R)-3,3-dimethyloxiran-2-yl]-3-[(5R,8S,9S,10S,11S,14R)-11-hydroxy-4,4,8,10,14-pentamethyl-3-oxo-1,2,5,6,7,9,11,12,15,16-decahydrocyclopenta[a]phenanthren-17-yl]butyl] acetate	Renin	REN
MOL000862	[(1S,3R)-1-[(2R)-3,3-dimethyloxiran-2-yl]-3-[(5R,8S,9S,10S,11S,14R)-11-hydroxy-4,4,8,10,14-pentamethyl-3-oxo-1,2,5,6,7,9,11,12,15,16-decahydrocyclopenta[a]phenanthren-17-yl]butyl] acetate	Glucocorticoid receptor	NR3C1
MOL000862	[(1S,3R)-1-[(2R)-3,3-dimethyloxiran-2-yl]-3-[(5R,8S,9S,10S,11S,14R)-11-hydroxy-4,4,8,10,14-pentamethyl-3-oxo-1,2,5,6,7,9,11,12,15,16-decahydrocyclopenta[a]phenanthren-17-yl]butyl] acetate	Inhibitor of nuclear factor kappa B kinase beta subunit	IKBKB
MOL000862	[(1S,3R)-1-[(2R)-3,3-dimethyloxiran-2-yl]-3-[(5R,8S,9S,10S,11S,14R)-11-hydroxy-4,4,8,10,14-pentamethyl-3-oxo-1,2,5,6,7,9,11,12,15,16-decahydrocyclopenta[a]phenanthren-17-yl]butyl] acetate	Smoothened homolog	SMO
MOL000862	[(1S,3R)-1-[(2R)-3,3-dimethyloxiran-2-yl]-3-[(5R,8S,9S,10S,11S,14R)-11-hydroxy-4,4,8,10,14-pentamethyl-3-oxo-1,2,5,6,7,9,11,12,15,16-decahydrocyclopenta[a]phenanthren-17-yl]butyl] acetate	Phosphodiesterase 2A	PDE2A
MOL000862	[(1S,3R)-1-[(2R)-3,3-dimethyloxiran-2-yl]-3-[(5R,8S,9S,10S,11S,14R)-11-hydroxy-4,4,8,10,14-pentamethyl-3-oxo-1,2,5,6,7,9,11,12,15,16-decahydrocyclopenta[a]phenanthren-17-yl]butyl] acetate	MAP kinase p38 alpha	MAPK14
MOL000862	[(1S,3R)-1-[(2R)-3,3-dimethyloxiran-2-yl]-3-[(5R,8S,9S,10S,11S,14R)-11-hydroxy-4,4,8,10,14-pentamethyl-3-oxo-1,2,5,6,7,9,11,12,15,16-decahydrocyclopenta[a]phenanthren-17-yl]butyl] acetate	Melanin-concentrating hormone receptor 1	MCHR1
MOL000862	[(1S,3R)-1-[(2R)-3,3-dimethyloxiran-2-yl]-3-[(5R,8S,9S,10S,11S,14R)-11-hydroxy-4,4,8,10,14-pentamethyl-3-oxo-1,2,5,6,7,9,11,12,15,16-decahydrocyclopenta[a]phenanthren-17-yl]butyl] acetate	Thymidine kinase, mitochondrial	TK2
MOL000862	[(1S,3R)-1-[(2R)-3,3-dimethyloxiran-2-yl]-3-[(5R,8S,9S,10S,11S,14R)-11-hydroxy-4,4,8,10,14-pentamethyl-3-oxo-1,2,5,6,7,9,11,12,15,16-decahydrocyclopenta[a]phenanthren-17-yl]butyl] acetate	Cell division protein kinase 8	CDK8
MOL000862	[(1S,3R)-1-[(2R)-3,3-dimethyloxiran-2-yl]-3-[(5R,8S,9S,10S,11S,14R)-11-hydroxy-4,4,8,10,14-pentamethyl-3-oxo-1,2,5,6,7,9,11,12,15,16-decahydrocyclopenta[a]phenanthren-17-yl]butyl] acetate	Melanocortin receptor 4	MC4R
MOL000862	[(1S,3R)-1-[(2R)-3,3-dimethyloxiran-2-yl]-3-[(5R,8S,9S,10S,11S,14R)-11-hydroxy-4,4,8,10,14-pentamethyl-3-oxo-1,2,5,6,7,9,11,12,15,16-decahydrocyclopenta[a]phenanthren-17-yl]butyl] acetate	Melanocortin receptor 1	MC1R
MOL000862	[(1S,3R)-1-[(2R)-3,3-dimethyloxiran-2-yl]-3-[(5R,8S,9S,10S,11S,14R)-11-hydroxy-4,4,8,10,14-pentamethyl-3-oxo-1,2,5,6,7,9,11,12,15,16-decahydrocyclopenta[a]phenanthren-17-yl]butyl] acetate	Melanocortin receptor 5	MC5R
MOL000862	[(1S,3R)-1-[(2R)-3,3-dimethyloxiran-2-yl]-3-[(5R,8S,9S,10S,11S,14R)-11-hydroxy-4,4,8,10,14-pentamethyl-3-oxo-1,2,5,6,7,9,11,12,15,16-decahydrocyclopenta[a]phenanthren-17-yl]butyl] acetate	Melanocortin receptor 3	MC3R
MOL000862	[(1S,3R)-1-[(2R)-3,3-dimethyloxiran-2-yl]-3-[(5R,8S,9S,10S,11S,14R)-11-hydroxy-4,4,8,10,14-pentamethyl-3-oxo-1,2,5,6,7,9,11,12,15,16-decahydrocyclopenta[a]phenanthren-17-yl]butyl] acetate	Tyrosine-protein kinase JAK1	JAK1
MOL000862	[(1S,3R)-1-[(2R)-3,3-dimethyloxiran-2-yl]-3-[(5R,8S,9S,10S,11S,14R)-11-hydroxy-4,4,8,10,14-pentamethyl-3-oxo-1,2,5,6,7,9,11,12,15,16-decahydrocyclopenta[a]phenanthren-17-yl]butyl] acetate	Sphingosine 1-phosphate receptor Edg-3	S1PR3
MOL000862	[(1S,3R)-1-[(2R)-3,3-dimethyloxiran-2-yl]-3-[(5R,8S,9S,10S,11S,14R)-11-hydroxy-4,4,8,10,14-pentamethyl-3-oxo-1,2,5,6,7,9,11,12,15,16-decahydrocyclopenta[a]phenanthren-17-yl]butyl] acetate	Prostaglandin E synthase	PTGES
MOL000862	[(1S,3R)-1-[(2R)-3,3-dimethyloxiran-2-yl]-3-[(5R,8S,9S,10S,11S,14R)-11-hydroxy-4,4,8,10,14-pentamethyl-3-oxo-1,2,5,6,7,9,11,12,15,16-decahydrocyclopenta[a]phenanthren-17-yl]butyl] acetate	Pregnane X receptor	NR1I2
MOL000862	[(1S,3R)-1-[(2R)-3,3-dimethyloxiran-2-yl]-3-[(5R,8S,9S,10S,11S,14R)-11-hydroxy-4,4,8,10,14-pentamethyl-3-oxo-1,2,5,6,7,9,11,12,15,16-decahydrocyclopenta[a]phenanthren-17-yl]butyl] acetate	Norepinephrine transporter	SLC6A2
MOL000862	[(1S,3R)-1-[(2R)-3,3-dimethyloxiran-2-yl]-3-[(5R,8S,9S,10S,11S,14R)-11-hydroxy-4,4,8,10,14-pentamethyl-3-oxo-1,2,5,6,7,9,11,12,15,16-decahydrocyclopenta[a]phenanthren-17-yl]butyl] acetate	Serine/threonine-protein kinase Aurora-B	AURKB
MOL000862	[(1S,3R)-1-[(2R)-3,3-dimethyloxiran-2-yl]-3-[(5R,8S,9S,10S,11S,14R)-11-hydroxy-4,4,8,10,14-pentamethyl-3-oxo-1,2,5,6,7,9,11,12,15,16-decahydrocyclopenta[a]phenanthren-17-yl]butyl] acetate	Potassium channel subfamily K member 3	KCNK3
MOL000862	[(1S,3R)-1-[(2R)-3,3-dimethyloxiran-2-yl]-3-[(5R,8S,9S,10S,11S,14R)-11-hydroxy-4,4,8,10,14-pentamethyl-3-oxo-1,2,5,6,7,9,11,12,15,16-decahydrocyclopenta[a]phenanthren-17-yl]butyl] acetate	Aurora kinase A-interacting protein	AURKAIP1
MOL000862	[(1S,3R)-1-[(2R)-3,3-dimethyloxiran-2-yl]-3-[(5R,8S,9S,10S,11S,14R)-11-hydroxy-4,4,8,10,14-pentamethyl-3-oxo-1,2,5,6,7,9,11,12,15,16-decahydrocyclopenta[a]phenanthren-17-yl]butyl] acetate	Mineralocorticoid receptor	NR3C2
MOL000862	[(1S,3R)-1-[(2R)-3,3-dimethyloxiran-2-yl]-3-[(5R,8S,9S,10S,11S,14R)-11-hydroxy-4,4,8,10,14-pentamethyl-3-oxo-1,2,5,6,7,9,11,12,15,16-decahydrocyclopenta[a]phenanthren-17-yl]butyl] acetate	Endothelin receptor ET-B	EDNRB
MOL000862	[(1S,3R)-1-[(2R)-3,3-dimethyloxiran-2-yl]-3-[(5R,8S,9S,10S,11S,14R)-11-hydroxy-4,4,8,10,14-pentamethyl-3-oxo-1,2,5,6,7,9,11,12,15,16-decahydrocyclopenta[a]phenanthren-17-yl]butyl] acetate	Rho-associated protein kinase 2	ROCK2
MOL000862	[(1S,3R)-1-[(2R)-3,3-dimethyloxiran-2-yl]-3-[(5R,8S,9S,10S,11S,14R)-11-hydroxy-4,4,8,10,14-pentamethyl-3-oxo-1,2,5,6,7,9,11,12,15,16-decahydrocyclopenta[a]phenanthren-17-yl]butyl] acetate	Serine/threonine-protein kinase Chk1	CHEK1
MOL000862	[(1S,3R)-1-[(2R)-3,3-dimethyloxiran-2-yl]-3-[(5R,8S,9S,10S,11S,14R)-11-hydroxy-4,4,8,10,14-pentamethyl-3-oxo-1,2,5,6,7,9,11,12,15,16-decahydrocyclopenta[a]phenanthren-17-yl]butyl] acetate	Serine/threonine-protein kinase Aurora-A	AURKA
MOL000862	[(1S,3R)-1-[(2R)-3,3-dimethyloxiran-2-yl]-3-[(5R,8S,9S,10S,11S,14R)-11-hydroxy-4,4,8,10,14-pentamethyl-3-oxo-1,2,5,6,7,9,11,12,15,16-decahydrocyclopenta[a]phenanthren-17-yl]butyl] acetate	Pepsin A	PGA5
MOL000862	[(1S,3R)-1-[(2R)-3,3-dimethyloxiran-2-yl]-3-[(5R,8S,9S,10S,11S,14R)-11-hydroxy-4,4,8,10,14-pentamethyl-3-oxo-1,2,5,6,7,9,11,12,15,16-decahydrocyclopenta[a]phenanthren-17-yl]butyl] acetate	LDL receptor	LDLR
MOL000862	[(1S,3R)-1-[(2R)-3,3-dimethyloxiran-2-yl]-3-[(5R,8S,9S,10S,11S,14R)-11-hydroxy-4,4,8,10,14-pentamethyl-3-oxo-1,2,5,6,7,9,11,12,15,16-decahydrocyclopenta[a]phenanthren-17-yl]butyl] acetate	Matrix metalloproteinase 1	MMP1
MOL000862	[(1S,3R)-1-[(2R)-3,3-dimethyloxiran-2-yl]-3-[(5R,8S,9S,10S,11S,14R)-11-hydroxy-4,4,8,10,14-pentamethyl-3-oxo-1,2,5,6,7,9,11,12,15,16-decahydrocyclopenta[a]phenanthren-17-yl]butyl] acetate	Androgen Receptor	AR
MOL000862	[(1S,3R)-1-[(2R)-3,3-dimethyloxiran-2-yl]-3-[(5R,8S,9S,10S,11S,14R)-11-hydroxy-4,4,8,10,14-pentamethyl-3-oxo-1,2,5,6,7,9,11,12,15,16-decahydrocyclopenta[a]phenanthren-17-yl]butyl] acetate	Coagulation factor IX	F9
MOL000862	[(1S,3R)-1-[(2R)-3,3-dimethyloxiran-2-yl]-3-[(5R,8S,9S,10S,11S,14R)-11-hydroxy-4,4,8,10,14-pentamethyl-3-oxo-1,2,5,6,7,9,11,12,15,16-decahydrocyclopenta[a]phenanthren-17-yl]butyl] acetate	Thrombin and coagulation factor X	F10
MOL000862	[(1S,3R)-1-[(2R)-3,3-dimethyloxiran-2-yl]-3-[(5R,8S,9S,10S,11S,14R)-11-hydroxy-4,4,8,10,14-pentamethyl-3-oxo-1,2,5,6,7,9,11,12,15,16-decahydrocyclopenta[a]phenanthren-17-yl]butyl] acetate	Cyclin-dependent kinase 9	CDK9
MOL000862	[(1S,3R)-1-[(2R)-3,3-dimethyloxiran-2-yl]-3-[(5R,8S,9S,10S,11S,14R)-11-hydroxy-4,4,8,10,14-pentamethyl-3-oxo-1,2,5,6,7,9,11,12,15,16-decahydrocyclopenta[a]phenanthren-17-yl]butyl] acetate	Voltage-gated N-type calcium channel alpha-1B subunit	CACNA1B
MOL000862	[(1S,3R)-1-[(2R)-3,3-dimethyloxiran-2-yl]-3-[(5R,8S,9S,10S,11S,14R)-11-hydroxy-4,4,8,10,14-pentamethyl-3-oxo-1,2,5,6,7,9,11,12,15,16-decahydrocyclopenta[a]phenanthren-17-yl]butyl] acetate	Anandamide amidohydrolase	FAAH
MOL000862	[(1S,3R)-1-[(2R)-3,3-dimethyloxiran-2-yl]-3-[(5R,8S,9S,10S,11S,14R)-11-hydroxy-4,4,8,10,14-pentamethyl-3-oxo-1,2,5,6,7,9,11,12,15,16-decahydrocyclopenta[a]phenanthren-17-yl]butyl] acetate	Macrophage colony stimulating factor receptor (by homology)	CSF1R
MOL000862	[(1S,3R)-1-[(2R)-3,3-dimethyloxiran-2-yl]-3-[(5R,8S,9S,10S,11S,14R)-11-hydroxy-4,4,8,10,14-pentamethyl-3-oxo-1,2,5,6,7,9,11,12,15,16-decahydrocyclopenta[a]phenanthren-17-yl]butyl] acetate	Insulin-like growth factor I receptor	IGF1R
MOL000862	[(1S,3R)-1-[(2R)-3,3-dimethyloxiran-2-yl]-3-[(5R,8S,9S,10S,11S,14R)-11-hydroxy-4,4,8,10,14-pentamethyl-3-oxo-1,2,5,6,7,9,11,12,15,16-decahydrocyclopenta[a]phenanthren-17-yl]butyl] acetate	Bile acid receptor FXR	NR1H4
MOL000862	[(1S,3R)-1-[(2R)-3,3-dimethyloxiran-2-yl]-3-[(5R,8S,9S,10S,11S,14R)-11-hydroxy-4,4,8,10,14-pentamethyl-3-oxo-1,2,5,6,7,9,11,12,15,16-decahydrocyclopenta[a]phenanthren-17-yl]butyl] acetate	Dopamine D1 receptor	DRD1
MOL000862	[(1S,3R)-1-[(2R)-3,3-dimethyloxiran-2-yl]-3-[(5R,8S,9S,10S,11S,14R)-11-hydroxy-4,4,8,10,14-pentamethyl-3-oxo-1,2,5,6,7,9,11,12,15,16-decahydrocyclopenta[a]phenanthren-17-yl]butyl] acetate	Serotonin 2a (5-HT2a) receptor	HTR2A
MOL000862	[(1S,3R)-1-[(2R)-3,3-dimethyloxiran-2-yl]-3-[(5R,8S,9S,10S,11S,14R)-11-hydroxy-4,4,8,10,14-pentamethyl-3-oxo-1,2,5,6,7,9,11,12,15,16-decahydrocyclopenta[a]phenanthren-17-yl]butyl] acetate	Serotonin 2c (5-HT2c) receptor	HTR2C
MOL000862	[(1S,3R)-1-[(2R)-3,3-dimethyloxiran-2-yl]-3-[(5R,8S,9S,10S,11S,14R)-11-hydroxy-4,4,8,10,14-pentamethyl-3-oxo-1,2,5,6,7,9,11,12,15,16-decahydrocyclopenta[a]phenanthren-17-yl]butyl] acetate	ADAMTS5	ADAMTS5
MOL000862	[(1S,3R)-1-[(2R)-3,3-dimethyloxiran-2-yl]-3-[(5R,8S,9S,10S,11S,14R)-11-hydroxy-4,4,8,10,14-pentamethyl-3-oxo-1,2,5,6,7,9,11,12,15,16-decahydrocyclopenta[a]phenanthren-17-yl]butyl] acetate	ADAMTS4	ADAMTS4
MOL000862	[(1S,3R)-1-[(2R)-3,3-dimethyloxiran-2-yl]-3-[(5R,8S,9S,10S,11S,14R)-11-hydroxy-4,4,8,10,14-pentamethyl-3-oxo-1,2,5,6,7,9,11,12,15,16-decahydrocyclopenta[a]phenanthren-17-yl]butyl] acetate	Glycine transporter 1	SLC6A9
MOL000862	[(1S,3R)-1-[(2R)-3,3-dimethyloxiran-2-yl]-3-[(5R,8S,9S,10S,11S,14R)-11-hydroxy-4,4,8,10,14-pentamethyl-3-oxo-1,2,5,6,7,9,11,12,15,16-decahydrocyclopenta[a]phenanthren-17-yl]butyl] acetate	Ileal bile acid transporter	SLC10A2
MOL000862	[(1S,3R)-1-[(2R)-3,3-dimethyloxiran-2-yl]-3-[(5R,8S,9S,10S,11S,14R)-11-hydroxy-4,4,8,10,14-pentamethyl-3-oxo-1,2,5,6,7,9,11,12,15,16-decahydrocyclopenta[a]phenanthren-17-yl]butyl] acetate	Matrix metalloproteinase 13	MMP13
MOL000862	[(1S,3R)-1-[(2R)-3,3-dimethyloxiran-2-yl]-3-[(5R,8S,9S,10S,11S,14R)-11-hydroxy-4,4,8,10,14-pentamethyl-3-oxo-1,2,5,6,7,9,11,12,15,16-decahydrocyclopenta[a]phenanthren-17-yl]butyl] acetate	Cholecystokinin B receptor (by homology)	CCKBR
MOL000862	[(1S,3R)-1-[(2R)-3,3-dimethyloxiran-2-yl]-3-[(5R,8S,9S,10S,11S,14R)-11-hydroxy-4,4,8,10,14-pentamethyl-3-oxo-1,2,5,6,7,9,11,12,15,16-decahydrocyclopenta[a]phenanthren-17-yl]butyl] acetate	Matrix metalloproteinase 2	MMP2
MOL000862	[(1S,3R)-1-[(2R)-3,3-dimethyloxiran-2-yl]-3-[(5R,8S,9S,10S,11S,14R)-11-hydroxy-4,4,8,10,14-pentamethyl-3-oxo-1,2,5,6,7,9,11,12,15,16-decahydrocyclopenta[a]phenanthren-17-yl]butyl] acetate	Matrix metalloproteinase 14	MMP14
MOL000862	[(1S,3R)-1-[(2R)-3,3-dimethyloxiran-2-yl]-3-[(5R,8S,9S,10S,11S,14R)-11-hydroxy-4,4,8,10,14-pentamethyl-3-oxo-1,2,5,6,7,9,11,12,15,16-decahydrocyclopenta[a]phenanthren-17-yl]butyl] acetate	UDP-N-acetylglucosamine--peptide N-acetylglucosaminyltransferase 110 kDa subunit	OGT

## Sheet: Baizhu 
MolId	MolName	Target	Symbol
MOL000020	12-senecioyl-2E,8E,10E-atractylentriol	Adenosine A2a receptor	ADORA2A
MOL000020	12-senecioyl-2E,8E,10E-atractylentriol	Adenosine A2b receptor	ADORA2B
MOL000020	12-senecioyl-2E,8E,10E-atractylentriol	Nerve growth factor receptor Trk-A	NTRK1
MOL000020	12-senecioyl-2E,8E,10E-atractylentriol	Sphingosine 1-phosphate receptor Edg-1	S1PR1
MOL000020	12-senecioyl-2E,8E,10E-atractylentriol	Arachidonate 5-lipoxygenase	ALOX5
MOL000020	12-senecioyl-2E,8E,10E-atractylentriol	Hepatocyte growth factor receptor	MET
MOL000020	12-senecioyl-2E,8E,10E-atractylentriol	MAP kinase ERK2	MAPK1
MOL000020	12-senecioyl-2E,8E,10E-atractylentriol	Protein kinase C delta (by homology)	PRKCD
MOL000020	12-senecioyl-2E,8E,10E-atractylentriol	Sphingosine 1-phosphate receptor Edg-3	S1PR3
MOL000020	12-senecioyl-2E,8E,10E-atractylentriol	MAP kinase signal-integrating kinase 2	MKNK2
MOL000020	12-senecioyl-2E,8E,10E-atractylentriol	Phosphoglycerate kinase 1	PGK1
MOL000020	12-senecioyl-2E,8E,10E-atractylentriol	Inhibitor of nuclear factor kappa B kinase epsilon subunit	IKBKE
MOL000020	12-senecioyl-2E,8E,10E-atractylentriol	Serine/threonine-protein kinase TBK1	TBK1
MOL000020	12-senecioyl-2E,8E,10E-atractylentriol	Cyclin-dependent kinase 2/cyclin E1	CDK2
MOL000020	12-senecioyl-2E,8E,10E-atractylentriol	Tyrosine-protein kinase JAK2	JAK2
MOL000020	12-senecioyl-2E,8E,10E-atractylentriol	Cyclin-dependent kinase 5/CDK5 activator 1	CDK5
MOL000020	12-senecioyl-2E,8E,10E-atractylentriol	Vanilloid receptor	TRPV1
MOL000020	12-senecioyl-2E,8E,10E-atractylentriol	Uridine phosphorylase 1 (by homology)	UPP1
MOL000020	12-senecioyl-2E,8E,10E-atractylentriol	Vitamin D receptor	VDR
MOL000020	12-senecioyl-2E,8E,10E-atractylentriol	Sodium/glucose cotransporter 2	SLC5A2
MOL000020	12-senecioyl-2E,8E,10E-atractylentriol	Sodium/glucose cotransporter 1	SLC5A1
MOL000020	12-senecioyl-2E,8E,10E-atractylentriol	MAP kinase p38 alpha	MAPK14
MOL000020	12-senecioyl-2E,8E,10E-atractylentriol	Lysine-specific demethylase 5A	KDM5A
MOL000020	12-senecioyl-2E,8E,10E-atractylentriol	Cyclin-dependent kinase 2	CDK2
MOL000020	12-senecioyl-2E,8E,10E-atractylentriol	Cyclin-dependent kinase 1	CDK1
MOL000020	12-senecioyl-2E,8E,10E-atractylentriol	Nuclear receptor subfamily 4 group A member 2	NR4A2
MOL000020	12-senecioyl-2E,8E,10E-atractylentriol	Androgen Receptor	AR
MOL000020	12-senecioyl-2E,8E,10E-atractylentriol	Muscle glycogen synthase	GYS1
MOL000020	12-senecioyl-2E,8E,10E-atractylentriol	Mitogen-activated protein kinase kinase kinase 14	MAP3K14
MOL000020	12-senecioyl-2E,8E,10E-atractylentriol	Acetyl-CoA carboxylase 2	ACACB
MOL000020	12-senecioyl-2E,8E,10E-atractylentriol	Adenosine A1 receptor	ADORA1
MOL000020	12-senecioyl-2E,8E,10E-atractylentriol	Adenosine A3 receptor	ADORA3
MOL000020	12-senecioyl-2E,8E,10E-atractylentriol	PI3-kinase p110-alpha subunit	PIK3CA
MOL000020	12-senecioyl-2E,8E,10E-atractylentriol	Receptor protein-tyrosine kinase erbB-2	ERBB2
MOL000020	12-senecioyl-2E,8E,10E-atractylentriol	Serine/threonine-protein kinase mTOR	MTOR
MOL000020	12-senecioyl-2E,8E,10E-atractylentriol	ALK tyrosine kinase receptor	ALK
MOL000020	12-senecioyl-2E,8E,10E-atractylentriol	Serine/threonine protein phosphatase PP1-gamma catalytic subunit	PPP1CC
MOL000020	12-senecioyl-2E,8E,10E-atractylentriol	Serine/threonine-protein kinase PAK 1	PAK1
MOL000020	12-senecioyl-2E,8E,10E-atractylentriol	Thymidylate synthase (by homology)	TYMS
MOL000020	12-senecioyl-2E,8E,10E-atractylentriol	Cyclin T1	CCNT1
MOL000020	12-senecioyl-2E,8E,10E-atractylentriol	Phosphodiesterase 3	PDE3A
MOL000020	12-senecioyl-2E,8E,10E-atractylentriol	Phosphodiesterase 3B	PDE3B
MOL000020	12-senecioyl-2E,8E,10E-atractylentriol	Rho-associated protein kinase 2	ROCK2
MOL000020	12-senecioyl-2E,8E,10E-atractylentriol	Growth factor receptor-bound protein 2	GRB2
MOL000020	12-senecioyl-2E,8E,10E-atractylentriol	Smoothened homolog	SMO
MOL000020	12-senecioyl-2E,8E,10E-atractylentriol	Phosphodiesterase 7A	PDE7A
MOL000020	12-senecioyl-2E,8E,10E-atractylentriol	Tyrosine kinase non-receptor protein 2	TNK2
MOL000020	12-senecioyl-2E,8E,10E-atractylentriol	Serine/threonine-protein kinase Aurora-A	AURKA
MOL000020	12-senecioyl-2E,8E,10E-atractylentriol	Perforin-1	PRF1
MOL000020	12-senecioyl-2E,8E,10E-atractylentriol	Anandamide amidohydrolase	FAAH
MOL000020	12-senecioyl-2E,8E,10E-atractylentriol	Cannabinoid receptor 2 (by homology)	CNR2
MOL000020	12-senecioyl-2E,8E,10E-atractylentriol	Carbonic anhydrase II	CA2
MOL000020	12-senecioyl-2E,8E,10E-atractylentriol	Matrix metalloproteinase 13	MMP13
MOL000020	12-senecioyl-2E,8E,10E-atractylentriol	Matrix metalloproteinase 1	MMP1
MOL000020	12-senecioyl-2E,8E,10E-atractylentriol	ADAM17	ADAM17
MOL000020	12-senecioyl-2E,8E,10E-atractylentriol	Proto-oncogene tyrosine-protein kinase ROS	ROS1
MOL000020	12-senecioyl-2E,8E,10E-atractylentriol	Epidermal growth factor receptor erbB1	EGFR
MOL000020	12-senecioyl-2E,8E,10E-atractylentriol	Tyrosine-protein kinase SYK	SYK
MOL000020	12-senecioyl-2E,8E,10E-atractylentriol	Insulin-like growth factor I receptor	IGF1R
MOL000020	12-senecioyl-2E,8E,10E-atractylentriol	Vascular endothelial growth factor receptor 2	KDR
MOL000020	12-senecioyl-2E,8E,10E-atractylentriol	Poly [ADP-ribose] polymerase-1	PARP1
MOL000020	12-senecioyl-2E,8E,10E-atractylentriol	Cyclin-dependent kinase 4	CDK4
MOL000020	12-senecioyl-2E,8E,10E-atractylentriol	Serine/threonine-protein kinase GAK	GAK
MOL000020	12-senecioyl-2E,8E,10E-atractylentriol	Tyrosine-protein kinase ABL	ABL1
MOL000020	12-senecioyl-2E,8E,10E-atractylentriol	Serine/threonine-protein kinase PIM1	PIM1
MOL000020	12-senecioyl-2E,8E,10E-atractylentriol	Serine/threonine-protein kinase AKT2	AKT2
MOL000020	12-senecioyl-2E,8E,10E-atractylentriol	Serine/threonine-protein kinase AKT	AKT1
MOL000020	12-senecioyl-2E,8E,10E-atractylentriol	Sodium channel protein type IX alpha subunit	SCN9A
MOL000020	12-senecioyl-2E,8E,10E-atractylentriol	Serine/threonine-protein kinase PIM2	PIM2
MOL000020	12-senecioyl-2E,8E,10E-atractylentriol	Orexin receptor 2	HCRTR2
MOL000020	12-senecioyl-2E,8E,10E-atractylentriol	Serine/threonine-protein kinase AKT	AKT3
MOL000020	12-senecioyl-2E,8E,10E-atractylentriol	Orexin receptor 1	HCRTR1
MOL000020	12-senecioyl-2E,8E,10E-atractylentriol	Macrophage colony stimulating factor receptor	CSF1R
MOL000020	12-senecioyl-2E,8E,10E-atractylentriol	Vascular endothelial growth factor receptor 1	FLT1
MOL000020	12-senecioyl-2E,8E,10E-atractylentriol	Caspase-3	CASP3
MOL000020	12-senecioyl-2E,8E,10E-atractylentriol	Caspase-7	CASP7
MOL000020	12-senecioyl-2E,8E,10E-atractylentriol	Mitogen-activated protein kinase kinase kinase 8	MAP3K8
MOL000020	12-senecioyl-2E,8E,10E-atractylentriol	Complement factor D	CFD
MOL000020	12-senecioyl-2E,8E,10E-atractylentriol	PI3-kinase p110-beta subunit	PIK3CB
MOL000020	12-senecioyl-2E,8E,10E-atractylentriol	Heat shock protein HSP 90-alpha	HSP90AA1
MOL000020	12-senecioyl-2E,8E,10E-atractylentriol	GABA receptor alpha-5 subunit	GABRA5
MOL000020	12-senecioyl-2E,8E,10E-atractylentriol	Cyclin-dependent kinase 6	CDK6
MOL000020	12-senecioyl-2E,8E,10E-atractylentriol	Renin	REN
MOL000020	12-senecioyl-2E,8E,10E-atractylentriol	Heat shock protein HSP 90-beta	HSP90AB1
MOL000020	12-senecioyl-2E,8E,10E-atractylentriol	Alkaline phosphatase, tissue-nonspecific isozyme	ALPL
MOL000020	12-senecioyl-2E,8E,10E-atractylentriol	Serotonin 1a (5-HT1a) receptor	HTR1A
MOL000020	12-senecioyl-2E,8E,10E-atractylentriol	dUTP pyrophosphatase	DUT
MOL000020	12-senecioyl-2E,8E,10E-atractylentriol	Nuclear receptor ROR-gamma	RORC
MOL000020	12-senecioyl-2E,8E,10E-atractylentriol	c-Jun N-terminal kinase 1	MAPK8
MOL000020	12-senecioyl-2E,8E,10E-atractylentriol	Beta amyloid A4 protein	APP
MOL000020	12-senecioyl-2E,8E,10E-atractylentriol	c-Jun N-terminal kinase 3	MAPK10
MOL000020	12-senecioyl-2E,8E,10E-atractylentriol	c-Jun N-terminal kinase 2	MAPK9
MOL000020	12-senecioyl-2E,8E,10E-atractylentriol	DNA-dependent protein kinase	PRKDC
MOL000020	12-senecioyl-2E,8E,10E-atractylentriol	11-beta-hydroxysteroid dehydrogenase 1	HSD11B1
MOL000021	14-acetyl-12-senecioyl-2E,8E,10E-atractylentriol	GABA transporter 1 (by homology)	SLC6A1
MOL000021	14-acetyl-12-senecioyl-2E,8E,10E-atractylentriol	Cannabinoid receptor 1	CNR1
MOL000021	14-acetyl-12-senecioyl-2E,8E,10E-atractylentriol	Geranylgeranyl transferase type I beta subunit	PGGT1B
MOL000021	14-acetyl-12-senecioyl-2E,8E,10E-atractylentriol	Adenosine A1 receptor (by homology)	ADORA1
MOL000021	14-acetyl-12-senecioyl-2E,8E,10E-atractylentriol	Complement factor D	CFD
MOL000021	14-acetyl-12-senecioyl-2E,8E,10E-atractylentriol	Cannabinoid receptor 2	CNR2
MOL000021	14-acetyl-12-senecioyl-2E,8E,10E-atractylentriol	Thrombin	F2
MOL000021	14-acetyl-12-senecioyl-2E,8E,10E-atractylentriol	Beta-secretase 1	BACE1
MOL000021	14-acetyl-12-senecioyl-2E,8E,10E-atractylentriol	EZH2/SUZ12/EED/RBBP7/RBBP4	EZH2
MOL000021	14-acetyl-12-senecioyl-2E,8E,10E-atractylentriol	Tyrosine-protein kinase SYK	SYK
MOL000021	14-acetyl-12-senecioyl-2E,8E,10E-atractylentriol	Proteinase-activated receptor 1	F2R
MOL000021	14-acetyl-12-senecioyl-2E,8E,10E-atractylentriol	Monocarboxylate transporter 1	SLC16A1
MOL000021	14-acetyl-12-senecioyl-2E,8E,10E-atractylentriol	PI3-kinase p110-delta subunit	PIK3CD
MOL000021	14-acetyl-12-senecioyl-2E,8E,10E-atractylentriol	PI3-kinase p110-beta subunit	PIK3CB
MOL000021	14-acetyl-12-senecioyl-2E,8E,10E-atractylentriol	PI3-kinase p110-gamma subunit	PIK3CG
MOL000021	14-acetyl-12-senecioyl-2E,8E,10E-atractylentriol	PI3-kinase p110-alpha subunit	PIK3CA
MOL000021	14-acetyl-12-senecioyl-2E,8E,10E-atractylentriol	Phosphodiesterase 5A	PDE5A
MOL000021	14-acetyl-12-senecioyl-2E,8E,10E-atractylentriol	Orexin receptor 2	HCRTR2
MOL000021	14-acetyl-12-senecioyl-2E,8E,10E-atractylentriol	Orexin receptor 1	HCRTR1
MOL000021	14-acetyl-12-senecioyl-2E,8E,10E-atractylentriol	Vasopressin V1a receptor	AVPR1A
MOL000021	14-acetyl-12-senecioyl-2E,8E,10E-atractylentriol	Acyl coenzyme A:cholesterol acyltransferase 1	SOAT1
MOL000021	14-acetyl-12-senecioyl-2E,8E,10E-atractylentriol	Neurokinin 3 receptor	TACR3
MOL000021	14-acetyl-12-senecioyl-2E,8E,10E-atractylentriol	Estrogen receptor alpha	ESR1
MOL000021	14-acetyl-12-senecioyl-2E,8E,10E-atractylentriol	Estrogen receptor beta	ESR2
MOL000021	14-acetyl-12-senecioyl-2E,8E,10E-atractylentriol	Serine/threonine-protein kinase mTOR	MTOR
MOL000021	14-acetyl-12-senecioyl-2E,8E,10E-atractylentriol	P-glycoprotein 1	ABCB1
MOL000021	14-acetyl-12-senecioyl-2E,8E,10E-atractylentriol	Phosphodiesterase 10A (by homology)	PDE10A
MOL000021	14-acetyl-12-senecioyl-2E,8E,10E-atractylentriol	Nuclear receptor ROR-gamma	RORC
MOL000021	14-acetyl-12-senecioyl-2E,8E,10E-atractylentriol	Renin	REN
MOL000021	14-acetyl-12-senecioyl-2E,8E,10E-atractylentriol	Sphingosine 1-phosphate receptor Edg-3	S1PR3
MOL000021	14-acetyl-12-senecioyl-2E,8E,10E-atractylentriol	Sphingosine 1-phosphate receptor Edg-1	S1PR1
MOL000021	14-acetyl-12-senecioyl-2E,8E,10E-atractylentriol	Cathepsin L	CTSL
MOL000021	14-acetyl-12-senecioyl-2E,8E,10E-atractylentriol	ALK tyrosine kinase receptor	ALK
MOL000021	14-acetyl-12-senecioyl-2E,8E,10E-atractylentriol	Proto-oncogene tyrosine-protein kinase ROS	ROS1
MOL000021	14-acetyl-12-senecioyl-2E,8E,10E-atractylentriol	P2X purinoceptor 3	P2RX3
MOL000021	14-acetyl-12-senecioyl-2E,8E,10E-atractylentriol	Glycogen synthase kinase-3 beta	GSK3B
MOL000021	14-acetyl-12-senecioyl-2E,8E,10E-atractylentriol	Casein kinase I alpha	CSNK1A1
MOL000021	14-acetyl-12-senecioyl-2E,8E,10E-atractylentriol	Tyrosine-protein kinase JAK1	JAK1
MOL000021	14-acetyl-12-senecioyl-2E,8E,10E-atractylentriol	Tyrosine-protein kinase JAK2	JAK2
MOL000021	14-acetyl-12-senecioyl-2E,8E,10E-atractylentriol	Cyclin-dependent kinase 1	CDK1
MOL000021	14-acetyl-12-senecioyl-2E,8E,10E-atractylentriol	Cyclin-dependent kinase 5/CDK5 activator 1	CDK5
MOL000021	14-acetyl-12-senecioyl-2E,8E,10E-atractylentriol	Sonic hedgehog protein (by homology)	SHH
MOL000021	14-acetyl-12-senecioyl-2E,8E,10E-atractylentriol	Tyrosine-protein kinase LCK	LCK
MOL000021	14-acetyl-12-senecioyl-2E,8E,10E-atractylentriol	Cyclooxygenase-2	PTGS2
MOL000021	14-acetyl-12-senecioyl-2E,8E,10E-atractylentriol	Scavenger receptor class B member 1 (by homology)	SCARB1
MOL000021	14-acetyl-12-senecioyl-2E,8E,10E-atractylentriol	Kinesin-like protein 1	KIF11
MOL000021	14-acetyl-12-senecioyl-2E,8E,10E-atractylentriol	Vanilloid receptor	TRPV1
MOL000021	14-acetyl-12-senecioyl-2E,8E,10E-atractylentriol	Translocator protein (by homology)	TSPO
MOL000021	14-acetyl-12-senecioyl-2E,8E,10E-atractylentriol	Glucocorticoid receptor	NR3C1
MOL000021	14-acetyl-12-senecioyl-2E,8E,10E-atractylentriol	Cyclin-dependent kinase 2	CDK2
MOL000021	14-acetyl-12-senecioyl-2E,8E,10E-atractylentriol	Matrix metalloproteinase 1	MMP1
MOL000021	14-acetyl-12-senecioyl-2E,8E,10E-atractylentriol	MAP kinase ERK2	MAPK1
MOL000021	14-acetyl-12-senecioyl-2E,8E,10E-atractylentriol	Voltage-gated T-type calcium channel alpha-1H subunit	CACNA1H
MOL000021	14-acetyl-12-senecioyl-2E,8E,10E-atractylentriol	Cyclin-dependent kinase 9	CDK9
MOL000021	14-acetyl-12-senecioyl-2E,8E,10E-atractylentriol	11-beta-hydroxysteroid dehydrogenase 1	HSD11B1
MOL000021	14-acetyl-12-senecioyl-2E,8E,10E-atractylentriol	Tyrosine-protein kinase receptor UFO	AXL
MOL000021	14-acetyl-12-senecioyl-2E,8E,10E-atractylentriol	Tyrosine-protein kinase receptor TYRO3	TYRO3
MOL000021	14-acetyl-12-senecioyl-2E,8E,10E-atractylentriol	Proto-oncogene tyrosine-protein kinase MER	MERTK
MOL000021	14-acetyl-12-senecioyl-2E,8E,10E-atractylentriol	Cyclin-dependent kinase 4/cyclin D	CCND3
MOL000021	14-acetyl-12-senecioyl-2E,8E,10E-atractylentriol	LDL-associated phospholipase A2	PLA2G7
MOL000021	14-acetyl-12-senecioyl-2E,8E,10E-atractylentriol	Sodium/glucose cotransporter 1	SLC5A1
MOL000021	14-acetyl-12-senecioyl-2E,8E,10E-atractylentriol	Beta amyloid A4 protein	APP
MOL000021	14-acetyl-12-senecioyl-2E,8E,10E-atractylentriol	Protein kinase C delta (by homology)	PRKCD
MOL000021	14-acetyl-12-senecioyl-2E,8E,10E-atractylentriol	Peptidyl-prolyl cis-trans isomerase FKBP5	FKBP5
MOL000021	14-acetyl-12-senecioyl-2E,8E,10E-atractylentriol	Gamma-secretase	PSEN2
MOL000021	14-acetyl-12-senecioyl-2E,8E,10E-atractylentriol	N-lysine methyltransferase SMYD2	SMYD2
MOL000021	14-acetyl-12-senecioyl-2E,8E,10E-atractylentriol	Phosphodiesterase 3	PDE3A
MOL000021	14-acetyl-12-senecioyl-2E,8E,10E-atractylentriol	Phosphodiesterase 4B	PDE4B
MOL000021	14-acetyl-12-senecioyl-2E,8E,10E-atractylentriol	Phosphodiesterase 7A	PDE7A
MOL000021	14-acetyl-12-senecioyl-2E,8E,10E-atractylentriol	Heat shock protein HSP 90-alpha	HSP90AA1
MOL000021	14-acetyl-12-senecioyl-2E,8E,10E-atractylentriol	Smoothened homolog	SMO
MOL000021	14-acetyl-12-senecioyl-2E,8E,10E-atractylentriol	p53-binding protein Mdm-2	MDM2
MOL000021	14-acetyl-12-senecioyl-2E,8E,10E-atractylentriol	Adenosine deaminase	ADA
MOL000021	14-acetyl-12-senecioyl-2E,8E,10E-atractylentriol	Progesterone receptor	PGR
MOL000021	14-acetyl-12-senecioyl-2E,8E,10E-atractylentriol	c-Jun N-terminal kinase 1	MAPK8
MOL000021	14-acetyl-12-senecioyl-2E,8E,10E-atractylentriol	Kappa Opioid receptor	OPRK1
MOL000021	14-acetyl-12-senecioyl-2E,8E,10E-atractylentriol	Cyclin-dependent kinase 6	CDK6
MOL000021	14-acetyl-12-senecioyl-2E,8E,10E-atractylentriol	Cyclin-dependent kinase 4	CDK4
MOL000021	14-acetyl-12-senecioyl-2E,8E,10E-atractylentriol	Cyclin-dependent kinase 2/cyclin E1	CDK2
MOL000021	14-acetyl-12-senecioyl-2E,8E,10E-atractylentriol	Epidermal growth factor receptor erbB1	EGFR
MOL000021	14-acetyl-12-senecioyl-2E,8E,10E-atractylentriol	Cyclin-dependent kinase 7/ cyclin H	CDK7
MOL000021	14-acetyl-12-senecioyl-2E,8E,10E-atractylentriol	Cyclin-dependent kinase 7	CDK7
MOL000021	14-acetyl-12-senecioyl-2E,8E,10E-atractylentriol	3-phosphoinositide dependent protein kinase-1	PDPK1
MOL000021	14-acetyl-12-senecioyl-2E,8E,10E-atractylentriol	Protein kinase C gamma	PRKCG
MOL000021	14-acetyl-12-senecioyl-2E,8E,10E-atractylentriol	Protein kinase C beta	PRKCB
MOL000021	14-acetyl-12-senecioyl-2E,8E,10E-atractylentriol	Melanin-concentrating hormone receptor 1	MCHR1
MOL000021	14-acetyl-12-senecioyl-2E,8E,10E-atractylentriol	Protein kinase C epsilon	PRKCE
MOL000021	14-acetyl-12-senecioyl-2E,8E,10E-atractylentriol	Protein kinase C eta	PRKCH
MOL000021	14-acetyl-12-senecioyl-2E,8E,10E-atractylentriol	Protein kinase C theta	PRKCQ
MOL000021	14-acetyl-12-senecioyl-2E,8E,10E-atractylentriol	Receptor protein-tyrosine kinase erbB-2	ERBB2
MOL000021	14-acetyl-12-senecioyl-2E,8E,10E-atractylentriol	Serotonin 2a (5-HT2a) receptor	HTR2A
MOL000021	14-acetyl-12-senecioyl-2E,8E,10E-atractylentriol	Serotonin 2c (5-HT2c) receptor	HTR2C
MOL000021	14-acetyl-12-senecioyl-2E,8E,10E-atractylentriol	Serotonin transporter	SLC6A4
MOL000021	14-acetyl-12-senecioyl-2E,8E,10E-atractylentriol	Cathepsin D	CTSD
MOL000021	14-acetyl-12-senecioyl-2E,8E,10E-atractylentriol	Cholecystokinin B receptor (by homology)	CCKBR
MOL000021	14-acetyl-12-senecioyl-2E,8E,10E-atractylentriol	MAP kinase p38 alpha	MAPK14
MOL000021	14-acetyl-12-senecioyl-2E,8E,10E-atractylentriol	Tyrosine-protein kinase SRC	SRC
MOL000021	14-acetyl-12-senecioyl-2E,8E,10E-atractylentriol	Vascular endothelial growth factor receptor 2	KDR
MOL000021	14-acetyl-12-senecioyl-2E,8E,10E-atractylentriol	Tyrosine-protein kinase HCK	HCK
MOL000021	14-acetyl-12-senecioyl-2E,8E,10E-atractylentriol	Hepatocyte growth factor receptor	MET
MOL000022	14-acetyl-12-senecioyl-2E,8Z,10E-atractylentriol	GABA transporter 1 (by homology)	SLC6A1
MOL000022	14-acetyl-12-senecioyl-2E,8Z,10E-atractylentriol	Cannabinoid receptor 1	CNR1
MOL000022	14-acetyl-12-senecioyl-2E,8Z,10E-atractylentriol	Geranylgeranyl transferase type I beta subunit	PGGT1B
MOL000022	14-acetyl-12-senecioyl-2E,8Z,10E-atractylentriol	Adenosine A1 receptor (by homology)	ADORA1
MOL000022	14-acetyl-12-senecioyl-2E,8Z,10E-atractylentriol	Complement factor D	CFD
MOL000022	14-acetyl-12-senecioyl-2E,8Z,10E-atractylentriol	Cannabinoid receptor 2	CNR2
MOL000022	14-acetyl-12-senecioyl-2E,8Z,10E-atractylentriol	Thrombin	F2
MOL000022	14-acetyl-12-senecioyl-2E,8Z,10E-atractylentriol	Beta-secretase 1	BACE1
MOL000022	14-acetyl-12-senecioyl-2E,8Z,10E-atractylentriol	EZH2/SUZ12/EED/RBBP7/RBBP4	EZH2
MOL000022	14-acetyl-12-senecioyl-2E,8Z,10E-atractylentriol	Tyrosine-protein kinase SYK	SYK
MOL000022	14-acetyl-12-senecioyl-2E,8Z,10E-atractylentriol	Proteinase-activated receptor 1	F2R
MOL000022	14-acetyl-12-senecioyl-2E,8Z,10E-atractylentriol	Monocarboxylate transporter 1	SLC16A1
MOL000022	14-acetyl-12-senecioyl-2E,8Z,10E-atractylentriol	PI3-kinase p110-delta subunit	PIK3CD
MOL000022	14-acetyl-12-senecioyl-2E,8Z,10E-atractylentriol	PI3-kinase p110-beta subunit	PIK3CB
MOL000022	14-acetyl-12-senecioyl-2E,8Z,10E-atractylentriol	PI3-kinase p110-gamma subunit	PIK3CG
MOL000022	14-acetyl-12-senecioyl-2E,8Z,10E-atractylentriol	PI3-kinase p110-alpha subunit	PIK3CA
MOL000022	14-acetyl-12-senecioyl-2E,8Z,10E-atractylentriol	Phosphodiesterase 5A	PDE5A
MOL000022	14-acetyl-12-senecioyl-2E,8Z,10E-atractylentriol	Orexin receptor 2	HCRTR2
MOL000022	14-acetyl-12-senecioyl-2E,8Z,10E-atractylentriol	Orexin receptor 1	HCRTR1
MOL000022	14-acetyl-12-senecioyl-2E,8Z,10E-atractylentriol	Vasopressin V1a receptor	AVPR1A
MOL000022	14-acetyl-12-senecioyl-2E,8Z,10E-atractylentriol	Acyl coenzyme A:cholesterol acyltransferase 1	SOAT1
MOL000022	14-acetyl-12-senecioyl-2E,8Z,10E-atractylentriol	Neurokinin 3 receptor	TACR3
MOL000022	14-acetyl-12-senecioyl-2E,8Z,10E-atractylentriol	Estrogen receptor alpha	ESR1
MOL000022	14-acetyl-12-senecioyl-2E,8Z,10E-atractylentriol	Estrogen receptor beta	ESR2
MOL000022	14-acetyl-12-senecioyl-2E,8Z,10E-atractylentriol	Serine/threonine-protein kinase mTOR	MTOR
MOL000022	14-acetyl-12-senecioyl-2E,8Z,10E-atractylentriol	P-glycoprotein 1	ABCB1
MOL000022	14-acetyl-12-senecioyl-2E,8Z,10E-atractylentriol	Phosphodiesterase 10A (by homology)	PDE10A
MOL000022	14-acetyl-12-senecioyl-2E,8Z,10E-atractylentriol	Nuclear receptor ROR-gamma	RORC
MOL000022	14-acetyl-12-senecioyl-2E,8Z,10E-atractylentriol	Renin	REN
MOL000022	14-acetyl-12-senecioyl-2E,8Z,10E-atractylentriol	Sphingosine 1-phosphate receptor Edg-3	S1PR3
MOL000022	14-acetyl-12-senecioyl-2E,8Z,10E-atractylentriol	Sphingosine 1-phosphate receptor Edg-1	S1PR1
MOL000022	14-acetyl-12-senecioyl-2E,8Z,10E-atractylentriol	Cathepsin L	CTSL
MOL000022	14-acetyl-12-senecioyl-2E,8Z,10E-atractylentriol	ALK tyrosine kinase receptor	ALK
MOL000022	14-acetyl-12-senecioyl-2E,8Z,10E-atractylentriol	Proto-oncogene tyrosine-protein kinase ROS	ROS1
MOL000022	14-acetyl-12-senecioyl-2E,8Z,10E-atractylentriol	P2X purinoceptor 3	P2RX3
MOL000022	14-acetyl-12-senecioyl-2E,8Z,10E-atractylentriol	Glycogen synthase kinase-3 beta	GSK3B
MOL000022	14-acetyl-12-senecioyl-2E,8Z,10E-atractylentriol	Casein kinase I alpha	CSNK1A1
MOL000022	14-acetyl-12-senecioyl-2E,8Z,10E-atractylentriol	Tyrosine-protein kinase JAK1	JAK1
MOL000022	14-acetyl-12-senecioyl-2E,8Z,10E-atractylentriol	Tyrosine-protein kinase JAK2	JAK2
MOL000022	14-acetyl-12-senecioyl-2E,8Z,10E-atractylentriol	Cyclin-dependent kinase 1	CDK1
MOL000022	14-acetyl-12-senecioyl-2E,8Z,10E-atractylentriol	Cyclin-dependent kinase 5/CDK5 activator 1	CDK5
MOL000022	14-acetyl-12-senecioyl-2E,8Z,10E-atractylentriol	Sonic hedgehog protein (by homology)	SHH
MOL000022	14-acetyl-12-senecioyl-2E,8Z,10E-atractylentriol	Tyrosine-protein kinase LCK	LCK
MOL000022	14-acetyl-12-senecioyl-2E,8Z,10E-atractylentriol	Cyclooxygenase-2	PTGS2
MOL000022	14-acetyl-12-senecioyl-2E,8Z,10E-atractylentriol	Scavenger receptor class B member 1 (by homology)	SCARB1
MOL000022	14-acetyl-12-senecioyl-2E,8Z,10E-atractylentriol	Kinesin-like protein 1	KIF11
MOL000022	14-acetyl-12-senecioyl-2E,8Z,10E-atractylentriol	Vanilloid receptor	TRPV1
MOL000022	14-acetyl-12-senecioyl-2E,8Z,10E-atractylentriol	Translocator protein (by homology)	TSPO
MOL000022	14-acetyl-12-senecioyl-2E,8Z,10E-atractylentriol	Glucocorticoid receptor	NR3C1
MOL000022	14-acetyl-12-senecioyl-2E,8Z,10E-atractylentriol	Cyclin-dependent kinase 2	CDK2
MOL000022	14-acetyl-12-senecioyl-2E,8Z,10E-atractylentriol	Matrix metalloproteinase 1	MMP1
MOL000022	14-acetyl-12-senecioyl-2E,8Z,10E-atractylentriol	MAP kinase ERK2	MAPK1
MOL000022	14-acetyl-12-senecioyl-2E,8Z,10E-atractylentriol	Voltage-gated T-type calcium channel alpha-1H subunit	CACNA1H
MOL000022	14-acetyl-12-senecioyl-2E,8Z,10E-atractylentriol	Cyclin-dependent kinase 9	CDK9
MOL000022	14-acetyl-12-senecioyl-2E,8Z,10E-atractylentriol	11-beta-hydroxysteroid dehydrogenase 1	HSD11B1
MOL000022	14-acetyl-12-senecioyl-2E,8Z,10E-atractylentriol	Tyrosine-protein kinase receptor UFO	AXL
MOL000022	14-acetyl-12-senecioyl-2E,8Z,10E-atractylentriol	Tyrosine-protein kinase receptor TYRO3	TYRO3
MOL000022	14-acetyl-12-senecioyl-2E,8Z,10E-atractylentriol	Proto-oncogene tyrosine-protein kinase MER	MERTK
MOL000022	14-acetyl-12-senecioyl-2E,8Z,10E-atractylentriol	Cyclin-dependent kinase 4/cyclin D	CCND3
MOL000022	14-acetyl-12-senecioyl-2E,8Z,10E-atractylentriol	LDL-associated phospholipase A2	PLA2G7
MOL000022	14-acetyl-12-senecioyl-2E,8Z,10E-atractylentriol	Sodium/glucose cotransporter 1	SLC5A1
MOL000022	14-acetyl-12-senecioyl-2E,8Z,10E-atractylentriol	Beta amyloid A4 protein	APP
MOL000022	14-acetyl-12-senecioyl-2E,8Z,10E-atractylentriol	Protein kinase C delta (by homology)	PRKCD
MOL000022	14-acetyl-12-senecioyl-2E,8Z,10E-atractylentriol	Peptidyl-prolyl cis-trans isomerase FKBP5	FKBP5
MOL000022	14-acetyl-12-senecioyl-2E,8Z,10E-atractylentriol	Gamma-secretase	PSEN2
MOL000022	14-acetyl-12-senecioyl-2E,8Z,10E-atractylentriol	N-lysine methyltransferase SMYD2	SMYD2
MOL000022	14-acetyl-12-senecioyl-2E,8Z,10E-atractylentriol	Phosphodiesterase 3	PDE3A
MOL000022	14-acetyl-12-senecioyl-2E,8Z,10E-atractylentriol	Phosphodiesterase 4B	PDE4B
MOL000022	14-acetyl-12-senecioyl-2E,8Z,10E-atractylentriol	Phosphodiesterase 7A	PDE7A
MOL000022	14-acetyl-12-senecioyl-2E,8Z,10E-atractylentriol	Heat shock protein HSP 90-alpha	HSP90AA1
MOL000022	14-acetyl-12-senecioyl-2E,8Z,10E-atractylentriol	Smoothened homolog	SMO
MOL000022	14-acetyl-12-senecioyl-2E,8Z,10E-atractylentriol	p53-binding protein Mdm-2	MDM2
MOL000022	14-acetyl-12-senecioyl-2E,8Z,10E-atractylentriol	Adenosine deaminase	ADA
MOL000022	14-acetyl-12-senecioyl-2E,8Z,10E-atractylentriol	Progesterone receptor	PGR
MOL000022	14-acetyl-12-senecioyl-2E,8Z,10E-atractylentriol	c-Jun N-terminal kinase 1	MAPK8
MOL000022	14-acetyl-12-senecioyl-2E,8Z,10E-atractylentriol	Kappa Opioid receptor	OPRK1
MOL000022	14-acetyl-12-senecioyl-2E,8Z,10E-atractylentriol	Cyclin-dependent kinase 6	CDK6
MOL000022	14-acetyl-12-senecioyl-2E,8Z,10E-atractylentriol	Cyclin-dependent kinase 4	CDK4
MOL000022	14-acetyl-12-senecioyl-2E,8Z,10E-atractylentriol	Cyclin-dependent kinase 2/cyclin E1	CDK2
MOL000022	14-acetyl-12-senecioyl-2E,8Z,10E-atractylentriol	Epidermal growth factor receptor erbB1	EGFR
MOL000022	14-acetyl-12-senecioyl-2E,8Z,10E-atractylentriol	Cyclin-dependent kinase 7/ cyclin H	CDK7
MOL000022	14-acetyl-12-senecioyl-2E,8Z,10E-atractylentriol	Cyclin-dependent kinase 7	CDK7
MOL000022	14-acetyl-12-senecioyl-2E,8Z,10E-atractylentriol	3-phosphoinositide dependent protein kinase-1	PDPK1
MOL000022	14-acetyl-12-senecioyl-2E,8Z,10E-atractylentriol	Protein kinase C gamma	PRKCG
MOL000022	14-acetyl-12-senecioyl-2E,8Z,10E-atractylentriol	Protein kinase C beta	PRKCB
MOL000022	14-acetyl-12-senecioyl-2E,8Z,10E-atractylentriol	Melanin-concentrating hormone receptor 1	MCHR1
MOL000022	14-acetyl-12-senecioyl-2E,8Z,10E-atractylentriol	Protein kinase C epsilon	PRKCE
MOL000022	14-acetyl-12-senecioyl-2E,8Z,10E-atractylentriol	Protein kinase C eta	PRKCH
MOL000022	14-acetyl-12-senecioyl-2E,8Z,10E-atractylentriol	Protein kinase C theta	PRKCQ
MOL000022	14-acetyl-12-senecioyl-2E,8Z,10E-atractylentriol	Receptor protein-tyrosine kinase erbB-2	ERBB2
MOL000022	14-acetyl-12-senecioyl-2E,8Z,10E-atractylentriol	Serotonin 2a (5-HT2a) receptor	HTR2A
MOL000022	14-acetyl-12-senecioyl-2E,8Z,10E-atractylentriol	Serotonin 2c (5-HT2c) receptor	HTR2C
MOL000022	14-acetyl-12-senecioyl-2E,8Z,10E-atractylentriol	Serotonin transporter	SLC6A4
MOL000022	14-acetyl-12-senecioyl-2E,8Z,10E-atractylentriol	Cathepsin D	CTSD
MOL000022	14-acetyl-12-senecioyl-2E,8Z,10E-atractylentriol	Cholecystokinin B receptor (by homology)	CCKBR
MOL000022	14-acetyl-12-senecioyl-2E,8Z,10E-atractylentriol	MAP kinase p38 alpha	MAPK14
MOL000022	14-acetyl-12-senecioyl-2E,8Z,10E-atractylentriol	Tyrosine-protein kinase SRC	SRC
MOL000022	14-acetyl-12-senecioyl-2E,8Z,10E-atractylentriol	Vascular endothelial growth factor receptor 2	KDR
MOL000022	14-acetyl-12-senecioyl-2E,8Z,10E-atractylentriol	Tyrosine-protein kinase HCK	HCK
MOL000022	14-acetyl-12-senecioyl-2E,8Z,10E-atractylentriol	Hepatocyte growth factor receptor	MET
MOL000028	α-Amyrin	Androgen Receptor	AR
MOL000028	α-Amyrin	Protein-tyrosine phosphatase 1B	PTPN1
MOL000028	α-Amyrin	Estrogen receptor alpha	ESR1
MOL000028	α-Amyrin	Muscarinic acetylcholine receptor M2	CHRM2
MOL000028	α-Amyrin	Acetylcholinesterase	ACHE
MOL000028	α-Amyrin	Serotonin transporter	SLC6A4
MOL000028	α-Amyrin	Cytochrome P450 2C19	CYP2C19
MOL000028	α-Amyrin	Nuclear receptor subfamily 1 group I member 3 (by homology)	NR1I3
MOL000028	α-Amyrin	Butyrylcholinesterase	BCHE
MOL000028	α-Amyrin	Cytochrome P450 19A1	CYP19A1
MOL000028	α-Amyrin	Norepinephrine transporter	SLC6A2
MOL000028	α-Amyrin	Niemann-Pick C1-like protein 1	NPC1L1
MOL000028	α-Amyrin	HMG-CoA reductase	HMGCR
MOL000028	α-Amyrin	Cytochrome P450 51 (by homology)	CYP51A1
MOL000028	α-Amyrin	Sterol regulatory element-binding protein 2	SREBF2
MOL000028	α-Amyrin	Estrogen receptor beta	ESR2
MOL000028	α-Amyrin	Testis-specific androgen-binding protein	SHBG
MOL000028	α-Amyrin	Cytochrome P450 17A1	CYP17A1
MOL000028	α-Amyrin	LXR-alpha	NR1H3
MOL000028	α-Amyrin	Protein-tyrosine phosphatase 1C	PTPN6
MOL000028	α-Amyrin	T-cell protein-tyrosine phosphatase	PTPN2
MOL000028	α-Amyrin	Nuclear receptor ROR-gamma	RORC
MOL000028	α-Amyrin	Squalene monooxygenase	SQLE
MOL000028	α-Amyrin	Prolyl endopeptidase	PREP
MOL000028	α-Amyrin	Prostaglandin E synthase	PTGES
MOL000028	α-Amyrin	Fatty acid binding protein adipocyte	FABP4
MOL000028	α-Amyrin	Anandamide amidohydrolase	FAAH
MOL000028	α-Amyrin	Peroxisome proliferator-activated receptor gamma	PPARG
MOL000028	α-Amyrin	Peroxisome proliferator-activated receptor alpha	PPARA
MOL000028	α-Amyrin	Telomerase reverse transcriptase	TERT
MOL000028	α-Amyrin	Fatty acid binding protein muscle	FABP3
MOL000028	α-Amyrin	Fatty acid binding protein epidermal	FABP5
MOL000028	α-Amyrin	Peroxisome proliferator-activated receptor delta	PPARD
MOL000028	α-Amyrin	Fatty acid-binding protein, liver	FABP1
MOL000028	α-Amyrin	11-beta-hydroxysteroid dehydrogenase 1	HSD11B1
MOL000028	α-Amyrin	Dual specificity phosphatase Cdc25B	CDC25B
MOL000028	α-Amyrin	Nuclear receptor ROR-alpha	RORA
MOL000028	α-Amyrin	Acyl-CoA desaturase	SCD
MOL000028	α-Amyrin	DNA polymerase beta	POLB
MOL000028	α-Amyrin	Corticosteroid binding globulin	SERPINA6
MOL000028	α-Amyrin	Phosphodiesterase 4D	PDE4D
MOL000028	α-Amyrin	Receptor-type tyrosine-protein phosphatase F (LAR)	PTPRF
MOL000028	α-Amyrin	Phospholipase A2 group 1B	PLA2G1B
MOL000028	α-Amyrin	Low molecular weight phosphotyrosine protein phosphatase	ACP1
MOL000028	α-Amyrin	Aldo-keto reductase family 1 member B10	AKR1B10
MOL000028	α-Amyrin	Carboxylesterase 2	CES2
MOL000028	α-Amyrin	Dual specificity phosphatase Cdc25A	CDC25A
MOL000028	α-Amyrin	11-beta-hydroxysteroid dehydrogenase 2	HSD11B2
MOL000028	α-Amyrin	Protein farnesyltransferase	FNTA
MOL000028	α-Amyrin	Protein farnesyltransferase	FNTB
MOL000028	α-Amyrin	CD81 antigen	CD81
MOL000028	α-Amyrin	Adenosine A3 receptor	ADORA3
MOL000028	α-Amyrin	MAP kinase ERK1	MAPK3
MOL000028	α-Amyrin	Protein kinase C eta	PRKCH
MOL000028	α-Amyrin	Protein-tyrosine phosphatase 2C	PTPN11
MOL000028	α-Amyrin	Cannabinoid receptor 1 (by homology)	CNR1
MOL000028	α-Amyrin	UDP-glucuronosyltransferase 2B7	UGT2B7
MOL000028	α-Amyrin	Nitric oxide synthase, inducible	NOS2
MOL000028	α-Amyrin	Arachidonate 5-lipoxygenase	ALOX5
MOL000033	(3S,8S,9S,10R,13R,14S,17R)-10,13-dimethyl-17-[(2R,5S)-5-propan-2-yloctan-2-yl]-2,3,4,7,8,9,11,12,14,15,16,17-dodecahydro-1H-cyclopenta[a]phenanthren-3-ol	Cytochrome P450 51 (by homology)	CYP51A1
MOL000033	(3S,8S,9S,10R,13R,14S,17R)-10,13-dimethyl-17-[(2R,5S)-5-propan-2-yloctan-2-yl]-2,3,4,7,8,9,11,12,14,15,16,17-dodecahydro-1H-cyclopenta[a]phenanthren-3-ol	HMG-CoA reductase	HMGCR
MOL000033	(3S,8S,9S,10R,13R,14S,17R)-10,13-dimethyl-17-[(2R,5S)-5-propan-2-yloctan-2-yl]-2,3,4,7,8,9,11,12,14,15,16,17-dodecahydro-1H-cyclopenta[a]phenanthren-3-ol	Androgen Receptor	AR
MOL000033	(3S,8S,9S,10R,13R,14S,17R)-10,13-dimethyl-17-[(2R,5S)-5-propan-2-yloctan-2-yl]-2,3,4,7,8,9,11,12,14,15,16,17-dodecahydro-1H-cyclopenta[a]phenanthren-3-ol	Niemann-Pick C1-like protein 1	NPC1L1
MOL000033	(3S,8S,9S,10R,13R,14S,17R)-10,13-dimethyl-17-[(2R,5S)-5-propan-2-yloctan-2-yl]-2,3,4,7,8,9,11,12,14,15,16,17-dodecahydro-1H-cyclopenta[a]phenanthren-3-ol	Nuclear receptor ROR-gamma	RORC
MOL000033	(3S,8S,9S,10R,13R,14S,17R)-10,13-dimethyl-17-[(2R,5S)-5-propan-2-yloctan-2-yl]-2,3,4,7,8,9,11,12,14,15,16,17-dodecahydro-1H-cyclopenta[a]phenanthren-3-ol	LXR-alpha	NR1H3
MOL000033	(3S,8S,9S,10R,13R,14S,17R)-10,13-dimethyl-17-[(2R,5S)-5-propan-2-yloctan-2-yl]-2,3,4,7,8,9,11,12,14,15,16,17-dodecahydro-1H-cyclopenta[a]phenanthren-3-ol	Cytochrome P450 17A1	CYP17A1
MOL000033	(3S,8S,9S,10R,13R,14S,17R)-10,13-dimethyl-17-[(2R,5S)-5-propan-2-yloctan-2-yl]-2,3,4,7,8,9,11,12,14,15,16,17-dodecahydro-1H-cyclopenta[a]phenanthren-3-ol	Cytochrome P450 19A1	CYP19A1
MOL000033	(3S,8S,9S,10R,13R,14S,17R)-10,13-dimethyl-17-[(2R,5S)-5-propan-2-yloctan-2-yl]-2,3,4,7,8,9,11,12,14,15,16,17-dodecahydro-1H-cyclopenta[a]phenanthren-3-ol	Sterol regulatory element-binding protein 2	SREBF2
MOL000033	(3S,8S,9S,10R,13R,14S,17R)-10,13-dimethyl-17-[(2R,5S)-5-propan-2-yloctan-2-yl]-2,3,4,7,8,9,11,12,14,15,16,17-dodecahydro-1H-cyclopenta[a]phenanthren-3-ol	Estrogen receptor alpha	ESR1
MOL000033	(3S,8S,9S,10R,13R,14S,17R)-10,13-dimethyl-17-[(2R,5S)-5-propan-2-yloctan-2-yl]-2,3,4,7,8,9,11,12,14,15,16,17-dodecahydro-1H-cyclopenta[a]phenanthren-3-ol	Testis-specific androgen-binding protein	SHBG
MOL000033	(3S,8S,9S,10R,13R,14S,17R)-10,13-dimethyl-17-[(2R,5S)-5-propan-2-yloctan-2-yl]-2,3,4,7,8,9,11,12,14,15,16,17-dodecahydro-1H-cyclopenta[a]phenanthren-3-ol	Estrogen receptor beta	ESR2
MOL000033	(3S,8S,9S,10R,13R,14S,17R)-10,13-dimethyl-17-[(2R,5S)-5-propan-2-yloctan-2-yl]-2,3,4,7,8,9,11,12,14,15,16,17-dodecahydro-1H-cyclopenta[a]phenanthren-3-ol	Nuclear receptor ROR-alpha	RORA
MOL000033	(3S,8S,9S,10R,13R,14S,17R)-10,13-dimethyl-17-[(2R,5S)-5-propan-2-yloctan-2-yl]-2,3,4,7,8,9,11,12,14,15,16,17-dodecahydro-1H-cyclopenta[a]phenanthren-3-ol	Norepinephrine transporter	SLC6A2
MOL000033	(3S,8S,9S,10R,13R,14S,17R)-10,13-dimethyl-17-[(2R,5S)-5-propan-2-yloctan-2-yl]-2,3,4,7,8,9,11,12,14,15,16,17-dodecahydro-1H-cyclopenta[a]phenanthren-3-ol	Protein-tyrosine phosphatase 1B	PTPN1
MOL000033	(3S,8S,9S,10R,13R,14S,17R)-10,13-dimethyl-17-[(2R,5S)-5-propan-2-yloctan-2-yl]-2,3,4,7,8,9,11,12,14,15,16,17-dodecahydro-1H-cyclopenta[a]phenanthren-3-ol	Corticosteroid binding globulin	SERPINA6
MOL000033	(3S,8S,9S,10R,13R,14S,17R)-10,13-dimethyl-17-[(2R,5S)-5-propan-2-yloctan-2-yl]-2,3,4,7,8,9,11,12,14,15,16,17-dodecahydro-1H-cyclopenta[a]phenanthren-3-ol	Butyrylcholinesterase	BCHE
MOL000033	(3S,8S,9S,10R,13R,14S,17R)-10,13-dimethyl-17-[(2R,5S)-5-propan-2-yloctan-2-yl]-2,3,4,7,8,9,11,12,14,15,16,17-dodecahydro-1H-cyclopenta[a]phenanthren-3-ol	Muscarinic acetylcholine receptor M2	CHRM2
MOL000033	(3S,8S,9S,10R,13R,14S,17R)-10,13-dimethyl-17-[(2R,5S)-5-propan-2-yloctan-2-yl]-2,3,4,7,8,9,11,12,14,15,16,17-dodecahydro-1H-cyclopenta[a]phenanthren-3-ol	Serotonin transporter	SLC6A4
MOL000033	(3S,8S,9S,10R,13R,14S,17R)-10,13-dimethyl-17-[(2R,5S)-5-propan-2-yloctan-2-yl]-2,3,4,7,8,9,11,12,14,15,16,17-dodecahydro-1H-cyclopenta[a]phenanthren-3-ol	Acetylcholinesterase	ACHE
MOL000033	(3S,8S,9S,10R,13R,14S,17R)-10,13-dimethyl-17-[(2R,5S)-5-propan-2-yloctan-2-yl]-2,3,4,7,8,9,11,12,14,15,16,17-dodecahydro-1H-cyclopenta[a]phenanthren-3-ol	Nuclear receptor subfamily 1 group I member 3 (by homology)	NR1I3
MOL000033	(3S,8S,9S,10R,13R,14S,17R)-10,13-dimethyl-17-[(2R,5S)-5-propan-2-yloctan-2-yl]-2,3,4,7,8,9,11,12,14,15,16,17-dodecahydro-1H-cyclopenta[a]phenanthren-3-ol	Glucose-6-phosphate 1-dehydrogenase	G6PD
MOL000033	(3S,8S,9S,10R,13R,14S,17R)-10,13-dimethyl-17-[(2R,5S)-5-propan-2-yloctan-2-yl]-2,3,4,7,8,9,11,12,14,15,16,17-dodecahydro-1H-cyclopenta[a]phenanthren-3-ol	Cytochrome P450 2C19	CYP2C19
MOL000033	(3S,8S,9S,10R,13R,14S,17R)-10,13-dimethyl-17-[(2R,5S)-5-propan-2-yloctan-2-yl]-2,3,4,7,8,9,11,12,14,15,16,17-dodecahydro-1H-cyclopenta[a]phenanthren-3-ol	Vitamin D receptor	VDR
MOL000033	(3S,8S,9S,10R,13R,14S,17R)-10,13-dimethyl-17-[(2R,5S)-5-propan-2-yloctan-2-yl]-2,3,4,7,8,9,11,12,14,15,16,17-dodecahydro-1H-cyclopenta[a]phenanthren-3-ol	LXR-beta	NR1H2
MOL000033	(3S,8S,9S,10R,13R,14S,17R)-10,13-dimethyl-17-[(2R,5S)-5-propan-2-yloctan-2-yl]-2,3,4,7,8,9,11,12,14,15,16,17-dodecahydro-1H-cyclopenta[a]phenanthren-3-ol	Dual specificity phosphatase Cdc25A	CDC25A
MOL000033	(3S,8S,9S,10R,13R,14S,17R)-10,13-dimethyl-17-[(2R,5S)-5-propan-2-yloctan-2-yl]-2,3,4,7,8,9,11,12,14,15,16,17-dodecahydro-1H-cyclopenta[a]phenanthren-3-ol	11-beta-hydroxysteroid dehydrogenase 1	HSD11B1
MOL000033	(3S,8S,9S,10R,13R,14S,17R)-10,13-dimethyl-17-[(2R,5S)-5-propan-2-yloctan-2-yl]-2,3,4,7,8,9,11,12,14,15,16,17-dodecahydro-1H-cyclopenta[a]phenanthren-3-ol	Carboxylesterase 2	CES2
MOL000033	(3S,8S,9S,10R,13R,14S,17R)-10,13-dimethyl-17-[(2R,5S)-5-propan-2-yloctan-2-yl]-2,3,4,7,8,9,11,12,14,15,16,17-dodecahydro-1H-cyclopenta[a]phenanthren-3-ol	Prostanoid EP1 receptor (by homology)	PTGER1
MOL000033	(3S,8S,9S,10R,13R,14S,17R)-10,13-dimethyl-17-[(2R,5S)-5-propan-2-yloctan-2-yl]-2,3,4,7,8,9,11,12,14,15,16,17-dodecahydro-1H-cyclopenta[a]phenanthren-3-ol	Prostanoid EP2 receptor (by homology)	PTGER2
MOL000033	(3S,8S,9S,10R,13R,14S,17R)-10,13-dimethyl-17-[(2R,5S)-5-propan-2-yloctan-2-yl]-2,3,4,7,8,9,11,12,14,15,16,17-dodecahydro-1H-cyclopenta[a]phenanthren-3-ol	Glycine receptor subunit alpha-1	GLRA1
MOL000033	(3S,8S,9S,10R,13R,14S,17R)-10,13-dimethyl-17-[(2R,5S)-5-propan-2-yloctan-2-yl]-2,3,4,7,8,9,11,12,14,15,16,17-dodecahydro-1H-cyclopenta[a]phenanthren-3-ol	Anti-estrogen binding site (AEBS) (by homology)	DHCR7
MOL000033	(3S,8S,9S,10R,13R,14S,17R)-10,13-dimethyl-17-[(2R,5S)-5-propan-2-yloctan-2-yl]-2,3,4,7,8,9,11,12,14,15,16,17-dodecahydro-1H-cyclopenta[a]phenanthren-3-ol	Peroxisome proliferator-activated receptor delta	PPARD
MOL000033	(3S,8S,9S,10R,13R,14S,17R)-10,13-dimethyl-17-[(2R,5S)-5-propan-2-yloctan-2-yl]-2,3,4,7,8,9,11,12,14,15,16,17-dodecahydro-1H-cyclopenta[a]phenanthren-3-ol	Squalene monooxygenase	SQLE
MOL000033	(3S,8S,9S,10R,13R,14S,17R)-10,13-dimethyl-17-[(2R,5S)-5-propan-2-yloctan-2-yl]-2,3,4,7,8,9,11,12,14,15,16,17-dodecahydro-1H-cyclopenta[a]phenanthren-3-ol	Protein-tyrosine phosphatase 1C	PTPN6
MOL000033	(3S,8S,9S,10R,13R,14S,17R)-10,13-dimethyl-17-[(2R,5S)-5-propan-2-yloctan-2-yl]-2,3,4,7,8,9,11,12,14,15,16,17-dodecahydro-1H-cyclopenta[a]phenanthren-3-ol	Nitric oxide synthase, inducible (by homology)	NOS2
MOL000033	(3S,8S,9S,10R,13R,14S,17R)-10,13-dimethyl-17-[(2R,5S)-5-propan-2-yloctan-2-yl]-2,3,4,7,8,9,11,12,14,15,16,17-dodecahydro-1H-cyclopenta[a]phenanthren-3-ol	Glucocorticoid receptor	NR3C1
MOL000033	(3S,8S,9S,10R,13R,14S,17R)-10,13-dimethyl-17-[(2R,5S)-5-propan-2-yloctan-2-yl]-2,3,4,7,8,9,11,12,14,15,16,17-dodecahydro-1H-cyclopenta[a]phenanthren-3-ol	Sigma opioid receptor	SIGMAR1
MOL000033	(3S,8S,9S,10R,13R,14S,17R)-10,13-dimethyl-17-[(2R,5S)-5-propan-2-yloctan-2-yl]-2,3,4,7,8,9,11,12,14,15,16,17-dodecahydro-1H-cyclopenta[a]phenanthren-3-ol	UDP-glucuronosyltransferase 2B7	UGT2B7
MOL000033	(3S,8S,9S,10R,13R,14S,17R)-10,13-dimethyl-17-[(2R,5S)-5-propan-2-yloctan-2-yl]-2,3,4,7,8,9,11,12,14,15,16,17-dodecahydro-1H-cyclopenta[a]phenanthren-3-ol	C-C chemokine receptor type 1	CCR1
MOL000033	(3S,8S,9S,10R,13R,14S,17R)-10,13-dimethyl-17-[(2R,5S)-5-propan-2-yloctan-2-yl]-2,3,4,7,8,9,11,12,14,15,16,17-dodecahydro-1H-cyclopenta[a]phenanthren-3-ol	Prostaglandin E synthase	PTGES
MOL000033	(3S,8S,9S,10R,13R,14S,17R)-10,13-dimethyl-17-[(2R,5S)-5-propan-2-yloctan-2-yl]-2,3,4,7,8,9,11,12,14,15,16,17-dodecahydro-1H-cyclopenta[a]phenanthren-3-ol	Phosphodiesterase 4A	PDE4A
MOL000033	(3S,8S,9S,10R,13R,14S,17R)-10,13-dimethyl-17-[(2R,5S)-5-propan-2-yloctan-2-yl]-2,3,4,7,8,9,11,12,14,15,16,17-dodecahydro-1H-cyclopenta[a]phenanthren-3-ol	Phosphodiesterase 4B	PDE4B
MOL000033	(3S,8S,9S,10R,13R,14S,17R)-10,13-dimethyl-17-[(2R,5S)-5-propan-2-yloctan-2-yl]-2,3,4,7,8,9,11,12,14,15,16,17-dodecahydro-1H-cyclopenta[a]phenanthren-3-ol	Phosphodiesterase 4C	PDE4C
MOL000033	(3S,8S,9S,10R,13R,14S,17R)-10,13-dimethyl-17-[(2R,5S)-5-propan-2-yloctan-2-yl]-2,3,4,7,8,9,11,12,14,15,16,17-dodecahydro-1H-cyclopenta[a]phenanthren-3-ol	DNA polymerase beta (by homology)	POLB
MOL000033	(3S,8S,9S,10R,13R,14S,17R)-10,13-dimethyl-17-[(2R,5S)-5-propan-2-yloctan-2-yl]-2,3,4,7,8,9,11,12,14,15,16,17-dodecahydro-1H-cyclopenta[a]phenanthren-3-ol	Prolyl endopeptidase	PREP
MOL000049	3β-acetoxyatractylone	Vesicular acetylcholine transporter	SLC18A3
MOL000072	8β-ethoxy atractylenolide Ⅲ	Phospholipase A2 group 1B	PLA2G1B
MOL000072	8β-ethoxy atractylenolide Ⅲ	Ribosomal protein S6 kinase alpha 5	RPS6KA5
MOL000072	8β-ethoxy atractylenolide Ⅲ	Cytochrome P450 19A1	CYP19A1
MOL000072	8β-ethoxy atractylenolide Ⅲ	Glycine receptor subunit alpha-2	GLRA2
MOL000072	8β-ethoxy atractylenolide Ⅲ	Potassium-transporting ATPase alpha chain 2	ATP12A
MOL000072	8β-ethoxy atractylenolide Ⅲ	Tubulin--tyrosine ligase	TTL
MOL000072	8β-ethoxy atractylenolide Ⅲ	MAP kinase p38 alpha	MAPK14
MOL000072	8β-ethoxy atractylenolide Ⅲ	Cyclin-dependent kinase 5/CDK5 activator 1	CDK5
MOL000072	8β-ethoxy atractylenolide Ⅲ	HERG	KCNH2
MOL000072	8β-ethoxy atractylenolide Ⅲ	Epoxide hydratase	EPHX2
MOL000072	8β-ethoxy atractylenolide Ⅲ	Orexin receptor 2	HCRTR2
MOL000072	8β-ethoxy atractylenolide Ⅲ	Orexin receptor 1	HCRTR1
MOL000072	8β-ethoxy atractylenolide Ⅲ	Melatonin receptor 1A	MTNR1A
MOL000072	8β-ethoxy atractylenolide Ⅲ	Melatonin receptor 1B	MTNR1B
MOL000072	8β-ethoxy atractylenolide Ⅲ	Androgen Receptor	AR
MOL000072	8β-ethoxy atractylenolide Ⅲ	Progesterone receptor	PGR
MOL000072	8β-ethoxy atractylenolide Ⅲ	TGF-beta receptor type I	TGFBR1
MOL000072	8β-ethoxy atractylenolide Ⅲ	Dopamine transporter (by homology)	SLC6A3
MOL000072	8β-ethoxy atractylenolide Ⅲ	CDK8/Cyclin C	CDK8
MOL000072	8β-ethoxy atractylenolide Ⅲ	Dual specificity mitogen-activated protein kinase kinase 1	MAP2K1
MOL000072	8β-ethoxy atractylenolide Ⅲ	Matrix metalloproteinase 13	MMP13
MOL000072	8β-ethoxy atractylenolide Ⅲ	Voltage-gated N-type calcium channel alpha-1B subunit	CACNA1B
MOL000072	8β-ethoxy atractylenolide Ⅲ	Dual specificity phosphatase Cdc25A	CDC25A
MOL000072	8β-ethoxy atractylenolide Ⅲ	Dual specificity phosphatase Cdc25B	CDC25B
MOL000072	8β-ethoxy atractylenolide Ⅲ	Gamma-secretase	PSEN2
MOL000072	8β-ethoxy atractylenolide Ⅲ	Glycine receptor subunit alpha-1	GLRA1
MOL000072	8β-ethoxy atractylenolide Ⅲ	Receptor-interacting serine/threonine-protein kinase 3	RIPK3
MOL000072	8β-ethoxy atractylenolide Ⅲ	Cathepsin L	CTSL
MOL000072	8β-ethoxy atractylenolide Ⅲ	Cathepsin (B and K)	CTSB
MOL000072	8β-ethoxy atractylenolide Ⅲ	Serine/threonine-protein kinase RIPK2	RIPK2
MOL000072	8β-ethoxy atractylenolide Ⅲ	Macrophage colony stimulating factor receptor (by homology)	CSF1R
MOL000072	8β-ethoxy atractylenolide Ⅲ	Carbonic anhydrase XII	CA12
MOL000072	8β-ethoxy atractylenolide Ⅲ	Carbonic anhydrase IX	CA9
MOL000072	8β-ethoxy atractylenolide Ⅲ	Phospholipase A2 group IIA	PLA2G2A
MOL000072	8β-ethoxy atractylenolide Ⅲ	Quinone reductase 2	NQO2
MOL000072	8β-ethoxy atractylenolide Ⅲ	Voltage-gated potassium channel subunit Kv1.5	KCNA5

## Sheet: Guizhi
MolId	MolName	Target	Symbol
MOL000358	beta-sitosterol	Androgen Receptor	AR
		Estrogen receptor alpha	ESR1
		Estrogen receptor beta	ESR2
		Cytochrome P450 19A1	CYP19A1
		Cytochrome P450 17A1	CYP17A1
		LXR-alpha	NR1H3
		Testis-specific androgen-binding protein	SHBG
		Sterol regulatory element-binding protein 2	SREBF2
		Niemann-Pick C1-like protein 1	NPC1L1
		HMG-CoA reductase	HMGCR
		Cytochrome P450 51 (by homology)	CYP51A1
		Norepinephrine transporter	SLC6A2
		Serotonin transporter	SLC6A4
		Nuclear receptor ROR-gamma	RORC
		Nuclear receptor ROR-alpha	RORA
		Glucose-6-phosphate 1-dehydrogenase	G6PD
		Corticosteroid binding globulin	SERPINA6
		Muscarinic acetylcholine receptor M2	CHRM2
		Acetylcholinesterase	ACHE
		Cytochrome P450 2C19	CYP2C19
		Protein-tyrosine phosphatase 1B	PTPN1
		Nuclear receptor subfamily 1 group I member 3 (by homology)	NR1I3
		Dual specificity phosphatase Cdc25A	CDC25A
		Butyrylcholinesterase	BCHE
		11-beta-hydroxysteroid dehydrogenase 1	HSD11B1
		Dual specificity phosphatase Cdc25B	CDC25B
		GABA-B receptor (by homology)	GABBR1
		Prostanoid EP1 receptor (by homology)	PTGER1
		Prostanoid EP2 receptor (by homology)	PTGER2
		Prostaglandin E synthase	PTGES
		Glucocorticoid receptor	NR3C1
		Peroxisome proliferator-activated receptor alpha	PPARA
		Peroxisome proliferator-activated receptor delta	PPARD
		Squalene monooxygenase	SQLE
		Carboxylesterase 2	CES2
		Thromboxane-A synthase	TBXAS1
		Protein-tyrosine phosphatase 1C	PTPN6
		T-cell protein-tyrosine phosphatase	PTPN2
		UDP-glucuronosyltransferase 2B7	UGT2B7
		Sigma opioid receptor	SIGMAR1
		LXR-beta	NR1H2
		Sonic hedgehog protein (by homology)	SHH
		Peroxisome proliferator-activated receptor gamma	PPARG
		Vitamin D receptor	VDR
		Steryl-sulfatase	STS
		DNA polymerase beta (by homology)	POLB
		Dopamine transporter	SLC6A3
MOL000359	sitosterol	HMG-CoA reductase	HMGCR
		Cytochrome P450 51 (by homology)	CYP51A1
		Androgen Receptor	AR
		Niemann-Pick C1-like protein 1	NPC1L1
		LXR-alpha	NR1H3
		Cytochrome P450 17A1	CYP17A1
		Nuclear receptor ROR-gamma	RORC
		Cytochrome P450 19A1	CYP19A1
		Estrogen receptor beta	ESR2
		Estrogen receptor alpha	ESR1
		Testis-specific androgen-binding protein	SHBG
		Sterol regulatory element-binding protein 2	SREBF2
		Cytochrome P450 2C19	CYP2C19
		Norepinephrine transporter	SLC6A2
		Butyrylcholinesterase	BCHE
		Nuclear receptor ROR-alpha	RORA
		Protein-tyrosine phosphatase 1B	PTPN1
		Corticosteroid binding globulin	SERPINA6
		Serotonin transporter	SLC6A4
		Glucose-6-phosphate 1-dehydrogenase	G6PD
		Nuclear receptor subfamily 1 group I member 3 (by homology)	NR1I3
		Muscarinic acetylcholine receptor M2	CHRM2
		Acetylcholinesterase	ACHE
		Vitamin D receptor	VDR
		Carboxylesterase 2	CES2
		LXR-beta	NR1H2
		Dual specificity phosphatase Cdc25A	CDC25A
		Prostanoid EP1 receptor (by homology)	PTGER1
		Prostanoid EP2 receptor (by homology)	PTGER2
		11-beta-hydroxysteroid dehydrogenase 1	HSD11B1
		Anti-estrogen binding site (AEBS) (by homology)	DHCR7
		Glycine receptor subunit alpha-1	GLRA1
		Peroxisome proliferator-activated receptor delta	PPARD
		Squalene monooxygenase	SQLE
		Protein-tyrosine phosphatase 1C	PTPN6
		Squalene synthetase (by homology)	FDFT1
		Nitric oxide synthase, inducible (by homology)	NOS2
		Glucocorticoid receptor	NR3C1
		Dual specificity phosphatase Cdc25B	CDC25B
		Sonic hedgehog protein (by homology)	SHH
		UDP-glucuronosyltransferase 2B7	UGT2B7
		11-beta-hydroxysteroid dehydrogenase 2	HSD11B2
		Dopamine D2 receptor	DRD2
		DNA polymerase beta (by homology)	POLB
MOL011169	Peroxyergosterol	Nitric oxide synthase, inducible (by homology)	NOS2
		Cannabinoid receptor 1 (by homology)	CNR1
		Cannabinoid receptor 2	CNR2
		11-beta-hydroxysteroid dehydrogenase 2	HSD11B2
		Glycine receptor subunit alpha-1	GLRA1
		Anti-estrogen binding site (AEBS) (by homology)	DHCR7
		Dual specificity phosphatase Cdc25A	CDC25A
		p53-binding protein Mdm-2	MDM2
		Sonic hedgehog protein (by homology)	SHH
		Adenosine A1 receptor	ADORA1
		Adenosine A2a receptor	ADORA2A
		Hematopoietic prostaglandin D synthase	HPGDS
		Beta-secretase 1	BACE1
		Dual specificity phosphatase Cdc25B	CDC25B
		Serotonin 1a (5-HT1a) receptor	HTR1A
		Dopamine D2 receptor	DRD2
		LXR-beta	NR1H2
		Gamma-secretase	PSEN2
		Lanosterol synthase	LSS
		Vanilloid receptor	TRPV1
		Fatty acid synthase	FASN
		Protein Mdm4	MDM4
		Interleukin-8 receptor A	CXCR1
		Neurokinin 1 receptor	TACR1
		Phosphodiesterase 4A	PDE4A
		Phosphodiesterase 4B	PDE4B
		Phosphodiesterase 4D	PDE4D
		Phosphodiesterase 4C	PDE4C
		MAP kinase p38 alpha	MAPK14
		ALK tyrosine kinase receptor	ALK
		Corticotropin releasing factor receptor 1 (by homology)	CRHR1
		Sphingosine 1-phosphate receptor Edg-3	S1PR3
		Sphingosine 1-phosphate receptor Edg-1	S1PR1
		Thrombin	F2
		Cyclooxygenase-2	PTGS2
		Cathepsin K	CTSK
		Aurora kinase B/Inner centromere protein	AURKB
		Dual specificity protein kinase TTK	TTK
		Aldo-keto-reductase family 1 member C3	AKR1C3
		Neurokinin 2 receptor	TACR2
		Dopamine transporter	SLC6A3
		C-C chemokine receptor type 1	CCR1
		Cathepsin D	CTSD
		Calcium sensing receptor	CASR
